# Supplementary material for: Global water gaps under future warming levels
Source: Nat Commun. 2025 Jan 30;16:1192. doi: 10.1038/s41467-025-56517-2 (PMC11782649; doi:10.1038/s41467-025-56517-2)
Supplement: Supplementary file 3 — Source Data [file 41467_2025_56517_MOESM3_ESM.xlsx]

## Sheet: Figure 2
Country (unit km3 per year)	Baseline	h08_ipsl-cm6a-lr_15	h08_ukesm1-0-ll_15	h08_gfdl-esm4_15	h08_mpi-esm1-2-hr_15	h08_mri-esm2-0_15	Multimodel_average_15	Agreement_15	h08_ipsl-cm6a-lr_3	h08_ukesm1-0-ll_3	h08_gfdl-esm4_3	h08_mpi-esm1-2-hr_3	h08_mri-esm2-0_3	Multimodel_average_3	Agreement_3
India	124.268	124.104	149.907	129.706	154.148	118.935	135.36	Increase	135.403	125.119	160.746	137.975	147.995	141.448	Increase
United States	53.8251	54.4054	59.0807	56.8432	54.6938	55.4088	56.0864	Increase	54.7579	69.8919	52.8393	66.2685	62.2894	61.2094	Increase
Pakistan	35.8062	36.0507	36.2155	42.6703	44.003	32.087	38.2053	Increase	67.1084	36.603	48.1935	44.9346	40.5768	47.4833	Increase
Iran	35.0261	35.5002	33.9081	38.2056	34.9826	36.2363	35.7666	Increase	37.7632	35.0451	37.9151	37.1978	37.2599	37.0362	Increase
China	27.1578	22.4787	28.9839	30.9509	37.7572	36.2583	31.2858	Increase	35.6274	33.0176	37.0314	35.5079	31.203	34.4774	Increase
Iraq	23.7969	23.0997	24.7752	25.3885	24.646	23.537	24.2893	Increase	26.3541	24.9626	24.6151	25.7382	24.0737	25.1487	Increase
Egypt	18.7541	18.4822	18.2282	19.2872	19.0146	18.7003	18.7425	No agreement	19.521	18.5256	19.0135	19.0433	19.0089	19.0225	Increase
Uzbekistan	16.6226	16.6925	15.5744	17.2933	15.9459	16.7567	16.4526	No agreement	17.1237	15.6281	15.5813	17.0396	16.6178	16.3981	No agreement
Saudi Arabia	12.0713	11.9213	11.6056	11.6205	12.4057	11.6725	11.8451	Decrease	16.8683	12.9789	12.2304	13.2643	12.389	13.5462	Increase
Turkmenistan	11.1219	11.1545	10.2616	11.4347	10.4795	11.3293	10.9319	No agreement	11.9289	10.6012	10.959	11.6033	11.4686	11.3122	Increase
Mexico	9.64707	8.54396	8.2854	9.12126	9.89669	8.87922	8.9453	Decrease	8.95345	8.85449	11.5121	11.6566	11.2562	10.4466	Increase
Turkiye	6.8524	6.61147	8.3484	8.68834	8.20234	7.88396	7.9469	Increase	9.34538	8.67725	9.24337	9.77228	8.13875	9.03541	Increase
Chile	6.56582	6.63979	6.53673	6.76064	6.61965	6.86446	6.68426	No change	6.80761	6.77739	7.32614	6.92963	7.49228	7.06661	Increase
Vietnam	6.35037	5.59038	5.25295	7.28549	4.93747	6.68116	5.94949	Decrease	6.01388	5.18452	6.60375	5.72607	6.93517	6.09268	Decrease
Afghanistan	6.09227	6.18955	5.44724	6.51568	6.51441	6.01522	6.13642	No agreement	7.48753	5.76266	6.62701	7.03399	6.77665	6.73757	Increase
Spain	5.71066	6.48899	7.89186	7.80573	7.14595	7.07399	7.2813	Increase	10.5944	10.3214	9.7217	8.06746	7.46386	9.23376	Increase
Sudan	4.61016	4.49742	3.48439	3.62989	4.54794	4.50086	4.1321	Decrease	4.54314	3.58505	4.0557	3.7667	4.19856	4.02983	Decrease
Syria	3.8634	3.66783	3.9429	4.50928	4.12381	3.93174	4.03511	No agreement	4.31427	3.86085	4.41176	4.67576	4.28374	4.30928	Increase
Kazakhstan	3.4508	3.66031	2.96356	3.78765	3.44582	3.76341	3.52415	Increase	3.95869	2.93471	3.04445	3.69491	3.38757	3.40406	No agreement
Bangladesh	3.10212	3.30062	2.70066	3.02489	3.30991	3.47618	3.16245	Increase	6.98507	2.62671	4.03562	3.0967	5.19212	4.38724	Increase
Morocco	3.00424	3.23995	3.81657	4.00984	3.67571	3.89765	3.72794	Increase	4.50784	4.51685	4.32198	3.84583	4.13012	4.26452	Increase
Argentina	2.68413	3.06362	3.21772	2.6707	3.04733	2.90866	2.98161	Increase	3.61243	2.82368	3.54893	3.06002	2.77991	3.16499	Increase
Philippines	2.43636	2.4378	1.75147	2.58211	1.7793	1.6515	2.04044	Decrease	2.74653	2.24179	2.40593	2.14594	1.77903	2.26384	Decrease
United Arab Emirates	2.11441	2.13391	2.1412	2.09269	2.07107	2.08021	2.10381	No change	2.12198	2.15179	2.1104	2.05315	2.08772	2.10501	No change
Indonesia	1.94059	2.12889	1.9087	0.844924	1.83133	3.42341	2.02745	No agreement	1.70064	1.96411	1.33945	1.93757	3.79357	2.14707	No agreement
South Africa	1.89261	1.7764	2.67236	2.06404	2.33417	2.14357	2.19811	Increase	1.67845	2.6691	2.62284	2.66452	2.2907	2.38512	Increase
Libya	1.6882	1.64854	1.79372	1.85506	1.79455	1.47285	1.71294	Increase	1.86574	1.80832	1.85864	2.0567	1.83029	1.88394	Increase
Tajikistan	1.59812	1.58609	1.47909	1.65352	1.54136	1.61109	1.57423	No change	1.64019	1.51491	1.39822	1.6053	1.53788	1.5393	No change
Kyrgyzstan	1.4828	1.58508	1.22627	1.80245	1.55533	1.78254	1.59034	Increase	1.52414	1.44305	1.14248	1.95986	1.63851	1.54161	No agreement
Greece	1.46647	1.4609	1.73526	1.63869	2.3053	1.87817	1.80366	Increase	2.26968	1.84395	2.02106	2.68445	1.72894	2.10962	Increase
Thailand	1.41499	1.27766	1.26855	1.6984	1.26513	1.83971	1.46989	Decrease	1.854	1.09118	1.8742	1.1101	2.42473	1.67084	Increase
Portugal	1.27447	1.31808	1.47335	1.46698	1.16632	1.51594	1.38813	Increase	1.71587	2.13847	1.79142	1.32022	1.3829	1.66977	Increase
Azerbaijan	1.22784	1.2679	1.24257	1.48172	1.36544	1.46154	1.36383	Increase	1.56795	1.40425	1.48363	1.618	1.3906	1.49288	Increase
Nigeria	1.16528	1.22242	0.557743	0.428695	1.04884	0.641191	0.779779	Decrease	0.902264	0.381921	0.785389	0.478733	0.370628	0.583787	Decrease
Australia	1.04703	1.46098	1.53609	1.68693	1.07944	1.77748	1.50818	Increase	2.02813	2.14334	1.79433	1.6521	2.04559	1.9327	Increase
Peru	1.02058	0.962958	0.924811	1.02917	0.884902	1.36559	1.03349	No change	1.02351	1.13576	0.994524	0.710902	1.22972	1.01888	No agreement
Italy	1.00505	1.03059	1.28669	1.22175	1.99788	1.69733	1.44685	Increase	2.42916	2.35046	2.62298	2.6368	1.52712	2.3133	Increase
Canada	0.915142	0.811078	1.16996	0.604526	0.780024	0.913621	0.855841	Decrease	0.844254	1.26502	0.902945	1.01483	0.881737	0.981755	No change
Myanmar	0.886356	0.895874	1.08433	1.00522	0.834118	0.968135	0.957535	No change	1.04324	0.981442	1.11632	0.859929	1.35645	1.07148	Increase
Russian Federation	0.86928	0.985297	0.905902	1.00298	0.792669	0.859097	0.90919	No change	1.10651	1.25674	1.42796	1.0735	0.813414	1.13562	Increase
Algeria	0.788231	0.925787	0.871187	0.832838	0.933352	0.811784	0.87499	No change	1.15936	0.903925	1.08012	1.04022	1.02983	1.04269	Increase
Nepal	0.786796	0.772594	0.942822	0.775131	1.22625	0.964352	0.93623	Increase	0.923587	1.07292	0.903128	0.942363	1.11864	0.992129	Increase
Venezuela	0.732449	0.723903	0.925588	0.634956	0.559778	1.00297	0.769438	No agreement	1.24493	1.17543	0.8015	0.994392	0.858531	1.01496	Increase
Tunisia	0.638573	0.770203	0.765182	0.952177	1.00836	0.757768	0.850737	Increase	1.05258	0.705194	1.10909	1.09679	0.883757	0.969483	Increase
Ethiopia	0.621708	0.660763	0.344085	0.432221	0.671773	0.653526	0.552474	No change	0.520053	0.471917	0.532568	0.475814	0.509872	0.502045	Decrease
Brazil	0.599419	0.663799	0.799069	0.810591	0.556875	0.447561	0.655579	No agreement	0.937098	0.842068	1.16082	0.808992	0.701798	0.890156	Increase
Jordan	0.477202	0.470603	0.481034	0.497198	0.469765	0.460071	0.475734	No change	0.568503	0.48203	0.487664	0.493673	0.492157	0.504805	No change
Oman	0.45535	0.468402	0.496612	0.461341	0.467433	0.46314	0.471386	No change	0.474823	0.512721	0.418999	0.461883	0.466726	0.46703	No change
Japan	0.413602	0.278753	1.29908	0.383839	0.39472	0.712252	0.613729	No agreement	0.380159	0.83212	0.292236	0.744377	0.449049	0.539588	No agreement
South Korea	0.403344	0.370742	1.19881	0.378729	0.453042	0.483384	0.576942	No change	0.372136	1.16499	0.343755	0.419112	0.73593	0.607185	No change
Israel	0.401556	0.422209	0.407496	0.50488	0.430448	0.394739	0.431954	No change	0.486172	0.416963	0.486962	0.458844	0.43074	0.455936	No change
Zimbabwe	0.391238	0.370277	0.726221	0.201386	0.50401	0.612066	0.482792	Increase	0.126023	0.788597	0.317781	0.435582	0.630699	0.459736	No agreement
Mali	0.342442	0.353998	0.413999	0.303634	0.349457	0.385583	0.361334	No change	0.375888	0.373528	0.454345	0.27319	0.331245	0.361639	No change
Somalia	0.312375	0.30236	0.145295	0.336839	0.2844	0.418053	0.297389	No change	0.344759	0.240199	0.32944	0.171958	0.456063	0.308484	No change
Niger	0.283892	0.275127	0.24683	0.175878	0.237928	0.235708	0.234294	No change	0.215642	0.135632	0.251154	0.157527	0.16622	0.185235	Decrease
Yemen	0.282907	0.277149	0.524858	0.295593	0.517533	0.405993	0.404225	Increase	0.498164	0.563549	0.275439	0.409517	0.40379	0.430092	Increase
Kuwait	0.2599	0.266009	0.188108	0.232355	0.0884132	0.253457	0.205669	No change	0.260873	0.237037	0.222499	0.216591	0.256869	0.238774	No change
France	0.214358	0.271389	0.195981	0.29485	0.455181	0.445799	0.33264	No change	0.65924	0.894732	0.570975	0.458704	0.474963	0.611723	Increase
New Zealand	0.202843	0.191478	0.242494	0.180654	0.269618	0.191515	0.215152	No change	0.19953	0.177732	0.158843	0.250853	0.214428	0.200277	No change
Chad	0.201461	0.213981	0.0866932	0.11011	0.150106	0.128377	0.137854	No change	0.177965	0.0623907	0.188708	0.0596595	0.0793592	0.113616	Decrease
Lebanon	0.197794	0.214491	0.201024	0.230643	0.220052	0.213824	0.216007	No change	0.306541	0.208622	0.227389	0.224101	0.230287	0.239388	No change
Sri Lanka	0.192334	0.165275	0.344367	0.138229	0.598763	0.395188	0.328364	Increase	0.432397	0.377851	0.365978	0.420448	0.446169	0.408569	Increase
Mauritania	0.180592	0.181641	0.18113	0.179916	0.176832	0.188893	0.181682	No change	0.181688	0.184107	0.18316	0.182245	0.176474	0.181535	No change
Dominican Republic	0.152848	0.138676	0.31652	0.234548	0.42197	0.495827	0.321508	Increase	0.568562	0.44469	0.269747	0.712489	0.484429	0.495983	Increase
North Korea	0.115674	0.143904	0.32827	0.143982	0.125762	0.149896	0.178363	No change	0.209513	0.314966	0.214254	0.0740529	0.104541	0.183465	No change
Tanzania	0.109433	0.128171	0.056014	0.16203	0.089328	0.12762	0.112633	No change	0.102307	0.0670932	0.171228	0.0711757	0.143272	0.111015	No change
Ecuador	0.103785	0.087916	0.10176	0.108787	0.102678	0.222281	0.124684	No change	0.0808497	0.105728	0.12016	0.122709	0.120138	0.109917	No change
Cuba	0.0958919	0.0961872	0.129084	0.107748	0.131418	0.142396	0.121366	No change	0.190046	0.135084	0.109315	0.11518	0.113362	0.132597	No change
Eswatini	0.0909215	0.0929273	0.092115	0.0656142	0.0977882	0.0892539	0.0875397	No change	0.0759489	0.0911502	0.0832444	0.098674	0.0665287	0.0831092	No change
Bolivia	0.087748	0.085217	0.105077	0.106968	0.0919354	0.115472	0.100934	No change	0.104919	0.113179	0.152964	0.171507	0.0981197	0.128138	No change
Madagascar	0.0835767	0.20664	0.330231	0.232475	0.0737462	0.120773	0.192773	Increase	0.093629	0.168235	0.105453	0.0912206	0.116691	0.115046	No change
Albania	0.0822696	0.0802412	0.0826694	0.0867032	0.0968515	0.0994468	0.0891824	No change	0.116022	0.111414	0.134393	0.136039	0.0687935	0.113332	No change
Ukraine	0.0787918	0.126187	0.1527	0.119723	0.113161	0.194039	0.141162	No change	0.210055	0.394159	0.455127	0.297452	0.198391	0.311037	Increase
El Salvador	0.0786906	0.0833048	0.0891985	0.0776308	0.0839592	0.0762719	0.082073	No change	0.113356	0.0875436	0.0880694	0.081826	0.0736209	0.0888832	No change
Eritrea	0.0721387	0.0635348	0.0151711	0.0246269	0.062239	0.11751	0.0566164	No change	0.0192945	0.0134684	0.0358009	0.0163718	0.0854837	0.0340838	No change
Ghana	0.0697636	0.0737048	0.0672066	0.0752734	0.0752416	0.0538679	0.0690589	No change	0.0826233	0.0620826	0.0902634	0.022103	0.0556032	0.0625351	No change
Senegal	0.0672042	0.0816762	0.0721627	0.0840209	0.0619464	0.0964663	0.0792545	No change	0.074305	0.0705627	0.0913058	0.0894584	0.0727933	0.0796851	No change
Guatemala	0.0647467	0.0672456	0.0986589	0.0641843	0.0671551	0.0461929	0.0686874	No change	0.0963859	0.0906195	0.06599	0.062121	0.0584102	0.0747053	No change
Armenia	0.0512472	0.0603072	0.056201	0.0705651	0.0445285	0.0768221	0.0616848	No change	0.0521001	0.0560738	0.0643223	0.0564166	0.0640159	0.0585857	No change
Zambia	0.0488691	0.039948	0.0705058	0.0767492	0.075406	0.0570515	0.0639321	No change	0.0509065	0.114184	0.083444	0.0541074	0.0827543	0.0770793	No change
Mozambique	0.0485134	0.0289597	0.064868	0.0393659	0.083267	0.0197219	0.0472365	No change	0.0347485	0.0309675	0.0531797	0.0559859	0.0378197	0.0425403	No change
Nicaragua	0.0468735	0.0480444	0.0639329	0.0971957	0.0500742	0.191094	0.0900683	No change	0.239061	0.125856	0.153382	0.113805	0.119676	0.150356	No change
Bulgaria	0.0457524	0.0854622	0.0842082	0.107983	0.17605	0.149692	0.120679	No change	0.228085	0.148114	0.22425	0.221069	0.0294451	0.170193	Increase
Qatar	0.0302057	0.030227	0.0282015	0.0268581	0.0324717	0.02465	0.0284817	No change	0.0290685	0.0286126	0.0261129	0.0331542	0.0250391	0.0283975	No change
Haiti	0.0292661	0.0300069	0.0657132	0.0211062	0.0630922	0.0251476	0.0410132	No change	0.03962	0.11448	0.022781	0.114927	0.0279729	0.0639562	No change
Romania	0.0272253	0.0504689	0.0862041	0.0268028	0.0533056	0.0920328	0.0617628	No change	0.0653043	0.0957659	0.0797164	0.0624445	0.0442753	0.0695013	No change
Kenya	0.0263213	0.0160762	0.000121987	0.067625	0.0110268	0.014402	0.0218504	No change	0.0170859	0.00235519	0.0340169	0.0033955	0.0388903	0.0191488	No change
Palestinian Territory	0.0253071	0.0258994	0.0230322	0.0375498	0.0258788	0.0264804	0.0277681	No change	0.0351788	0.0260469	0.0334309	0.0348	0.0307977	0.0320508	No change
Colombia	0.0236802	0.0184893	0.0172058	0.0375102	0.0135909	0.0335686	0.024073	No change	0.119254	0.0493588	0.0611529	0.0326815	0.0206394	0.0566174	No change
Netherlands	0.0215988	0.00959776	0.0229576	0.0210645	0.0242614	0.0356528	0.0227068	No change	0.0092931	0.0344831	0.0384177	0.0137075	0.0464678	0.0284738	No change
Sweden	0.0213723	0.0128906	0.0444117	0.0141869	0.0271469	0.055004	0.030728	No change	0.000385768	0.0759317	0.0329012	0.0383694	0.0573816	0.0409939	No change
Mongolia	0.0177334	0.013933	0.00121254	0.0128833	0.0178565	0.027729	0.0147229	No change	0.0209931	0.00305444	0.0122323	0.0219529	0.014418	0.0145302	No change
Belarus	0.0169298	0.0184961	0.0353703	0.00951792	0.00511137	0.0128421	0.0162676	No change	0.0114206	0.114371	0.0461544	0.0171255	0.00648552	0.0391114	No change
Serbia	0.0158136	0.02557	0.0107055	0.00941343	0.0211343	0.0417556	0.0217158	No change	0.0486186	0.0418342	0.0448103	0.11758	0.012778	0.0531243	No change
Namibia	0.0152913	0.0143457	0.0181628	0.0132649	0.01953	0.0166399	0.0163887	No change	0.00847535	0.0270173	0.0242076	0.0190795	0.0192687	0.0196097	No change
Cyprus	0.0142606	0.0142114	0.0216786	0.0322014	0.0287989	0.0171903	0.0228161	No change	0.0300381	0.0302998	0.0391054	0.0369384	0.0371729	0.0347109	No change
Botswana	0.0136497	0.0130287	0.031893	0.0149733	0.00809897	0.0262714	0.018853	No change	0.00315237	0.0269161	0.022194	0.00452238	0.0250229	0.0163616	No change
Laos	0.0128556	0.013302	0.00867168	0.0424314	0.0350777	0.0526311	0.0304228	No change	0.0481382	0.00919047	0.0439189	0.0240855	0.0554126	0.0361491	No change
South Sudan	0.0108608	0.0102021	0.00131038	0.00672037	0.0370864	0	0.0110639	No change	0.030972	0	0.0114655	0.00717421	0.00116046	0.0101544	No change
Burkina Faso	0.00905187	0.0147355	0.0162862	0.0036103	0.0260913	0.0208698	0.0163186	No change	0.00469609	7.06585e-07	0.0465689	0.000544202	0.00333252	0.0110285	No change
Norway	0.00895075	0.00463134	0.000587401	0.0170981	0.00413489	0.0290745	0.0111053	No change	0.00381118	0.0217283	0.0216475	0.0108538	0.0254968	0.0167075	No change
Georgia	0.00601725	0.0098644	0.00262696	0.01082	0.00253961	0.0137479	0.00791977	No change	0.00988863	0.0117873	0.00893755	0.01192	0.00533932	0.00957456	No change
Costa Rica	0.00597935	0.00561431	0.00659734	0.0104099	0.00645686	0.00624705	0.0070651	No change	0.0898177	0.0111105	0.0146696	0.00739515	0.0025965	0.0251179	No change
Poland	0.00468667	0.0025093	0.0449681	0.00143613	0.0215019	0.0242659	0.0189363	No change	0.0167595	0.128433	0.0305824	0.0313506	0.015922	0.0446094	No change
Cambodia	0.00306754	0.00397981	0.00519725	0.0014885	0.00011775	0.00923345	0.00400335	No change	0.0109116	0.00773018	0.00109629	0	0.00762309	0.00547223	No change
North Macedonia	0.00262978	0.00239	0.0256018	0.0195323	0.0312318	0.0227347	0.0202981	No change	0.0434039	0.0274984	0.0346072	0.0424242	0.00885419	0.0313576	No change
Hungary	0.00234941	0.00336656	0.0164553	0	0.00866452	0.00468967	0.00663521	No change	0.0149391	0.0559806	0.0174774	0.0156177	0	0.020803	No change
Finland	0.0022829	0.00576671	0.020833	0.0237361	0.00526096	0.00507435	0.0121342	No change	0.0127088	0.0318856	0.0381634	0.0173913	0.0264372	0.0253172	No change
Congo DRC	0.00198468	0.00123793	0.00136155	0.00367791	0.00319237	0.00341358	0.00257667	No change	0.00251906	0.0013954	0.00513233	0.00303255	0.00395799	0.00320747	No change
Moldova	0.00183669	0.0159054	0.0254545	0.0083993	0.0096349	0.0215753	0.0161939	No change	0.0292171	0.0291845	0.0500289	0.0223221	0.0127729	0.0287051	No change
Belgium	0.0013727	0	0.00322257	0.00215734	0.00206735	0.00301663	0.00209278	No change	0.000792008	0.00480538	0.00806164	0	0.0059569	0.00392319	No change
Uganda	0.00104794	0.0011598	0.000212695	0.000386179	0.000661244	0.000366195	0.000557223	No change	0.00201195	0	0.000275495	0.000115123	0.000802031	0.000640919	No change
Guinea	0.00100982	0.000967358	0.00240804	0.00117412	0.00279635	0.00114465	0.0016981	No change	0.00125731	0.00166647	0.00155455	0.00293914	0.00254053	0.0019916	No change
Angola	0.000801499	0.00134052	0.00984278	0.0038111	0.00613933	0.00591232	0.00540921	No change	0.0021928	0.0174519	0.00798397	0.00611024	0.00596132	0.00794005	No change
Cameroon	0.000529416	0.00211091	0.00106577	0.000992916	0.00595988	0.0026347	0.00255284	No change	0.00136409	3.84702e-06	0.002194	0.00119203	0.000165186	0.00098383	No change
Timor-Leste	0.000447524	0.00908483	0	0.00075426	0.00312884	0.0423175	0.0110571	No change	0.0141097	0	0.00487957	0.0100948	0.0498618	0.0157892	No change
Malawi	0.000408458	0.000293377	0.000431339	0.000527018	0.00198595	0.00109524	0.000866586	No change	0.000113953	0.003839	0.00155144	0.000742886	0.00154025	0.0015575	No change
United Kingdom	0.00037599	0.000697253	0.00073379	0.000140117	0.01308	0.000960344	0.0031223	No change	0.000760361	0.000400258	0.000442688	0.018288	0.00129535	0.00423733	No change
Uruguay	0.000336658	0.00359736	0.00173812	0.00178184	8.59763e-05	0.0015487	0.0017504	No change	0.00124413	0.00373334	0.00251318	0	0.00390131	0.00227839	No change
Lesotho	0.0001926	0.000228158	0.000232583	0.000764592	0	0.000339512	0.000312969	No change	0	0.000153043	0.00103926	0.000731961	8.92433e-05	0.000402701	No change
Paraguay	0.000168856	0.0446878	0.00144291	0.0130822	0.000451189	0.00421791	0.0127764	No change	0.121914	0.00562391	0.0244693	0.00591529	0.0109521	0.0337749	No change
Panama	6.58789e-05	0	0.00025569	0.00053138	0.00043676	4.62325e-05	0.000254012	No change	0.00434176	0.000463535	0.000706058	0.000345524	0.0003911	0.0012496	No change
Iceland	1.2879e-05	9.72905e-06	0.000220469	0.000192926	0.000117611	0.000357816	0.00017971	No change	2.94492e-05	0.000122681	3.9813e-05	0.000255122	0.000233951	0.000136203	No change
Djibouti	1.73686e-06	1.25809e-05	5.10763e-06	0	1.19205e-05	3.64224e-06	6.65026e-06	No change	0	3.82169e-05	0	5.10763e-06	3.64224e-06	9.39336e-06	No change
American Samoa	0	0	0	0	0	0	0	No change	0	0	0	0	0	0	No change
Austria	0	0	0.000257871	0	0	0.000238988	9.93719e-05	No change	0.000716883	0.000257871	0.000257871	0	0	0.000246525	No change
Bahamas	0	0	0	0	0	0	0	No change	0	0	0	0	0	0	No change
Belize	0	0	0	0	0	0.000264402	5.28803e-05	No change	0	5.45984e-05	2.41722e-05	0.000212202	0	5.81946e-05	No change
Benin	0	2.81933e-05	0	0	0.000288293	5.42918e-06	6.43831e-05	No change	2.37207e-05	0	0.000301656	0	0	6.50753e-05	No change
Bhutan	0	0	7.70657e-05	7.3483e-05	0	1.57739e-05	3.32645e-05	No change	1.50722e-06	1.55638e-05	0.000133033	0.00107986	0.00142032	0.000530057	No change
Bonaire	0	0	0	0	0	0	0	No change	0	0	0	0	0	0	No change
Bosnia and Herzegovina	0	0	0	0	0	0.000688152	0.00013763	No change	0	0.000685688	0	0.00032285	0	0.000201708	No change
Brunei Darussalam	0	0	0	0	0	0	0	No change	0	0	0	0	0	0	No change
Burundi	0	0.000729471	0	0	0	0	0.000145894	No change	0.000729471	0	0.000464762	0	0	0.000238847	No change
Cabo Verde	0	0	0	0	0	0	0	No change	0	0	0	0	0	0	No change
Central African Republic	0	9.41503e-06	8.05944e-06	5.73599e-05	3.67872e-05	6.75016e-06	2.36743e-05	No change	9.47557e-06	8.05944e-06	0.000374001	2.56947e-05	3.54836e-05	9.05428e-05	No change
Comoros	0	0	0	0	0	0	0	No change	0	0	0	0	0	0	No change
Congo	0	1.29107e-06	3.32551e-06	7.34412e-06	8.72061e-06	7.46311e-07	4.28552e-06	No change	0.00027967	0	1.07553e-05	2.97485e-06	2.55302e-06	5.91906e-05	No change
Côte d'Ivoire	0	0.000513378	0.0010888	0.00122131	0.00374916	0	0.00131453	No change	0.00222485	0.000613936	0.0102952	0.00146862	0.000373484	0.00299521	No change
Croatia	0	0	0	0	0.002524	0.00104216	0.000713231	No change	0	0.0054707	0.00438863	0.00889346	0	0.00375056	No change
Czech Republic	0	0	0.00250803	0	0.000846397	0.00148762	0.000968409	No change	0.00186547	0.000846397	0.00298978	0.0012662	0.00263535	0.00192064	No change
Denmark	0	0	0.0179727	0.000690988	0.00215084	0.0053766	0.00523822	No change	0	0.037764	0	0.0217203	0.0089502	0.0136869	No change
Dominica	0	0	0	0	0	0	0	No change	0	0	0	0	0	0	No change
Equatorial Guinea	0	3.74599e-05	0	0	0	0	7.49197e-06	No change	3.69158e-05	0	1.50501e-05	1.50501e-05	3.27669e-06	1.40585e-05	No change
Estonia	0	0	0	0	0	0	0	No change	0	0.000730238	8.59325e-07	0.00142607	0.000535443	0.000538522	No change
Falkland Islands	0	0	0	0	0	0	0	No change	0	0	0	0	0	0	No change
Faroe Islands	0	0	0	0	0	0	0	No change	0	0	0	0	0	0	No change
Fiji	0	0	9.60644e-05	0	0.000351767	0.00061552	0.00021267	No change	0	0.000219509	9.60644e-05	0.000486451	0	0.000160405	No change
French Guiana	0	0	0.000111542	0	0	0.000166244	5.55572e-05	No change	0.000220483	0.000111542	0.000111542	0.000111542	0.000109676	0.000132957	No change
Gabon	0	4.90124e-05	0.0001783	0.000124727	0.000116022	0.000172092	0.000128031	No change	0.000184504	1.42125e-05	0.000127141	4.71894e-05	6.5231e-05	8.76556e-05	No change
Gambia	0	0	0	0	0	0	0	No change	0	0	0	0	0	0	No change
Germany	0	0	0.0402531	0	0.0225688	0.0121276	0.0149899	No change	0.0274135	0.058112	0.0457396	0.0308177	0.0487891	0.0421744	No change
Greenland	0	0	0	0	0	0	0	No change	0	0	0	0	0	0	No change
Guadeloupe	0	0	0	0	0	0	0	No change	0	0	0	0	0	0	No change
Guinea-Bissau	0	0	0	0	0	0	0	No change	0	0	0	0	0	0	No change
Guyana	0	0	2.95334e-06	2.80768e-05	2.80768e-05	0	1.18214e-05	No change	0.0215485	9.89699e-05	6.48666e-05	0.00012457	1.88324e-05	0.00437115	No change
Honduras	0	0.00155067	0.00755771	0.00846441	0.000192853	0.0233069	0.00821451	No change	0.0268489	0.0153817	0.0149149	0.00637353	0.00649435	0.0140027	No change
Ireland	0	0	0	0	0.000346923	0.000580501	0.000185485	No change	0	0	0	0	0.000362541	7.25082e-05	No change
Jamaica	0	0	0	0	0	0	0	No change	0	0	0	0	0	0	No change
Jersey	0	0	0	0	0	0	0	No change	0	0	0	0	0	0	No change
Latvia	0	0	0.000214237	0	0	0.000117051	6.62576e-05	No change	0	0.00161185	0	0.000436981	0.00017287	0.000444339	No change
Liberia	0	0	0	0	0	0	0	No change	0	0	0	5.93408e-05	0.00034586	8.10401e-05	No change
Lithuania	0	1.79677e-06	0.00644946	0	0.000706355	0.00103124	0.00163777	No change	0	0.0222777	0.00358083	0.00773866	0.00148969	0.00701737	No change
Luxembourg	0	0	0	0	0	0	0	No change	0	0	0	0	0	0	No change
Malaysia	0	0.00660679	0.000169461	0.0163678	0.00530177	0.0207064	0.00983045	No change	0.0446664	3.99356e-05	0.0623092	0	0.0239842	0.0261999	No change
Martinique	0	0	0	0	0	0	0	No change	0	0	0	0	0	0	No change
Mayotte	0	0	0	0	0	0	0	No change	0	0	0	0	0	0	No change
Montenegro	0	0	0	0	0	0.00143511	0.000287022	No change	0	0.000453819	0	0.000111735	0	0.000113111	No change
Montserrat	0	0	0	0	0	0	0	No change	0	0	0	0	0	0	No change
New Caledonia	0	0	0	0	0	0	0	No change	0	0	0	0	0	0	No change
Papua New Guinea	0	1.49468e-05	0	0	0.000144359	0.000101726	5.22064e-05	No change	5.5811e-05	5.01485e-06	0	0.000195375	2.46084e-05	5.61619e-05	No change
Puerto Rico	0	0	0	0	0	0	0	No change	0	0	0	0	0	0	No change
Réunion	0	0	0	0	0	0	0	No change	0	0	0	0	0	0	No change
Rwanda	0	0	0	0	0	0	0	No change	0	0	0	0	0.000143395	2.86791e-05	No change
Saint Kitts and Nevis	0	0	0	0	0	0	0	No change	0	0	0	0	0	0	No change
Saint Pierre and Miquelon	0	0	0	0	0	0	0	No change	0	0	0	0	0	0	No change
Saint Vincent and the Grenadines	0	0	0	0	0	0	0	No change	0	0	0	0	0	0	No change
Samoa	0	0	0	0	0	0	0	No change	0	0	0	0	0	0	No change
Sao Tome and Principe	0	0	0	0	0	0	0	No change	0	0	0	0	0	0	No change
Sierra Leone	0	0.000211325	0.00103306	0	0.000211325	0.000470953	0.000385333	No change	0.000211325	0.000950841	0	0	0.000470953	0.000326624	No change
Singapore	0	0	0	0	0	0	0	No change	0	0	0	0	0	0	No change
Slovakia	0	0	0.000200151	0.000178425	0	0.000669572	0.00020963	No change	0.000178425	0.00169156	0.000581762	0.000178425	0.000486734	0.000623382	No change
Slovenia	0	0	0	0	0	0	0	No change	0	0.000244819	0	0	0	4.89638e-05	No change
Solomon Islands	0	0	0	0	0	0	0	No change	0	0	0	0	0	0	No change
Suriname	0	0	8.37513e-05	0.000118233	0.000197688	0.00055037	0.000190009	No change	0.00168822	0.000921239	0.000692169	0.0010228	0.000223371	0.000909562	No change
Svalbard	0	0	0	0	0	0	0	No change	0	0	0	0	0	0	No change
Switzerland	0	0	0.00150142	0	0	0.00890326	0.00208094	No change	0	0.00145507	0.000759828	0	0.00150142	0.000743263	No change
Togo	0	0	0	0.000937301	0.0022331	0	0.000634081	No change	0	0	0.00372449	0	0	0.000744897	No change
Tonga	0	0	0	0	0	0	0	No change	0	0	0	0	0	0	No change
Trinidad and Tobago	0	0	0	0	0	0.001064	0.000212801	No change	0	0	0	0.000886506	0.001064	0.000390102	No change
Turks and Caicos Islands	0	0	0	0	0	0	0	No change	0	0	0	0	0	0	No change
US Virgin Islands	0	0	0	0	0	0	0	No change	0	0	0	0	0	0	No change
Vanuatu	0	0	0	0	0.000273985	0.000147591	8.43151e-05	No change	0	0	0	0	0.00030524	6.10481e-05	No change
Andorra	NaN	NaN	NaN	NaN	NaN	NaN	NaN	NaN	NaN	NaN	NaN	NaN	NaN	NaN	NaN
Anguilla	NaN	NaN	NaN	NaN	NaN	NaN	NaN	NaN	NaN	NaN	NaN	NaN	NaN	NaN	NaN
Antarctica	NaN	NaN	NaN	NaN	NaN	NaN	NaN	NaN	NaN	NaN	NaN	NaN	NaN	NaN	NaN
Antigua and Barbuda	NaN	NaN	NaN	NaN	NaN	NaN	NaN	NaN	NaN	NaN	NaN	NaN	NaN	NaN	NaN
Aruba	NaN	NaN	NaN	NaN	NaN	NaN	NaN	NaN	NaN	NaN	NaN	NaN	NaN	NaN	NaN
Bahrain	NaN	NaN	NaN	NaN	NaN	NaN	NaN	NaN	NaN	NaN	NaN	NaN	NaN	NaN	NaN
Barbados	NaN	NaN	NaN	NaN	NaN	NaN	NaN	NaN	NaN	NaN	NaN	NaN	NaN	NaN	NaN
Bermuda	NaN	NaN	NaN	NaN	NaN	NaN	NaN	NaN	NaN	NaN	NaN	NaN	NaN	NaN	NaN
Bouvet Island	NaN	NaN	NaN	NaN	NaN	NaN	NaN	NaN	NaN	NaN	NaN	NaN	NaN	NaN	NaN
British Indian Ocean Territory	NaN	NaN	NaN	NaN	NaN	NaN	NaN	NaN	NaN	NaN	NaN	NaN	NaN	NaN	NaN
British Virgin Islands	NaN	NaN	NaN	NaN	NaN	NaN	NaN	NaN	NaN	NaN	NaN	NaN	NaN	NaN	NaN
Cayman Islands	NaN	NaN	NaN	NaN	NaN	NaN	NaN	NaN	NaN	NaN	NaN	NaN	NaN	NaN	NaN
Christmas Island	NaN	NaN	NaN	NaN	NaN	NaN	NaN	NaN	NaN	NaN	NaN	NaN	NaN	NaN	NaN
Cocos Islands	NaN	NaN	NaN	NaN	NaN	NaN	NaN	NaN	NaN	NaN	NaN	NaN	NaN	NaN	NaN
Cook Islands	NaN	NaN	NaN	NaN	NaN	NaN	NaN	NaN	NaN	NaN	NaN	NaN	NaN	NaN	NaN
Curacao	NaN	NaN	NaN	NaN	NaN	NaN	NaN	NaN	NaN	NaN	NaN	NaN	NaN	NaN	NaN
French Polynesia	NaN	NaN	NaN	NaN	NaN	NaN	NaN	NaN	NaN	NaN	NaN	NaN	NaN	NaN	NaN
French Southern Territories	NaN	NaN	NaN	NaN	NaN	NaN	NaN	NaN	NaN	NaN	NaN	NaN	NaN	NaN	NaN
Gibraltar	NaN	NaN	NaN	NaN	NaN	NaN	NaN	NaN	NaN	NaN	NaN	NaN	NaN	NaN	NaN
Grenada	NaN	NaN	NaN	NaN	NaN	NaN	NaN	NaN	NaN	NaN	NaN	NaN	NaN	NaN	NaN
Guam	NaN	NaN	NaN	NaN	NaN	NaN	NaN	NaN	NaN	NaN	NaN	NaN	NaN	NaN	NaN
Guernsey	NaN	NaN	NaN	NaN	NaN	NaN	NaN	NaN	NaN	NaN	NaN	NaN	NaN	NaN	NaN
Heard Island and McDonald Islands	NaN	NaN	NaN	NaN	NaN	NaN	NaN	NaN	NaN	NaN	NaN	NaN	NaN	NaN	NaN
Isle of Man	NaN	NaN	NaN	NaN	NaN	NaN	NaN	NaN	NaN	NaN	NaN	NaN	NaN	NaN	NaN
Kiribati	NaN	NaN	NaN	NaN	NaN	NaN	NaN	NaN	NaN	NaN	NaN	NaN	NaN	NaN	NaN
Liechtenstein	NaN	NaN	NaN	NaN	NaN	NaN	NaN	NaN	NaN	NaN	NaN	NaN	NaN	NaN	NaN
Maldives	NaN	NaN	NaN	NaN	NaN	NaN	NaN	NaN	NaN	NaN	NaN	NaN	NaN	NaN	NaN
Malta	NaN	NaN	NaN	NaN	NaN	NaN	NaN	NaN	NaN	NaN	NaN	NaN	NaN	NaN	NaN
Marshall Islands	NaN	NaN	NaN	NaN	NaN	NaN	NaN	NaN	NaN	NaN	NaN	NaN	NaN	NaN	NaN
Mauritius	NaN	NaN	NaN	NaN	NaN	NaN	NaN	NaN	NaN	NaN	NaN	NaN	NaN	NaN	NaN
Micronesia	NaN	NaN	NaN	NaN	NaN	NaN	NaN	NaN	NaN	NaN	NaN	NaN	NaN	NaN	NaN
Monaco	NaN	NaN	NaN	NaN	NaN	NaN	NaN	NaN	NaN	NaN	NaN	NaN	NaN	NaN	NaN
Nauru	NaN	NaN	NaN	NaN	NaN	NaN	NaN	NaN	NaN	NaN	NaN	NaN	NaN	NaN	NaN
Niue	NaN	NaN	NaN	NaN	NaN	NaN	NaN	NaN	NaN	NaN	NaN	NaN	NaN	NaN	NaN
Norfolk Island	NaN	NaN	NaN	NaN	NaN	NaN	NaN	NaN	NaN	NaN	NaN	NaN	NaN	NaN	NaN
Northern Mariana Islands	NaN	NaN	NaN	NaN	NaN	NaN	NaN	NaN	NaN	NaN	NaN	NaN	NaN	NaN	NaN
Palau	NaN	NaN	NaN	NaN	NaN	NaN	NaN	NaN	NaN	NaN	NaN	NaN	NaN	NaN	NaN
Pitcairn	NaN	NaN	NaN	NaN	NaN	NaN	NaN	NaN	NaN	NaN	NaN	NaN	NaN	NaN	NaN
Saint Barthelemy	NaN	NaN	NaN	NaN	NaN	NaN	NaN	NaN	NaN	NaN	NaN	NaN	NaN	NaN	NaN
Saint Helena	NaN	NaN	NaN	NaN	NaN	NaN	NaN	NaN	NaN	NaN	NaN	NaN	NaN	NaN	NaN
Saint Lucia	NaN	NaN	NaN	NaN	NaN	NaN	NaN	NaN	NaN	NaN	NaN	NaN	NaN	NaN	NaN
Saint Martin	NaN	NaN	NaN	NaN	NaN	NaN	NaN	NaN	NaN	NaN	NaN	NaN	NaN	NaN	NaN
San Marino	NaN	NaN	NaN	NaN	NaN	NaN	NaN	NaN	NaN	NaN	NaN	NaN	NaN	NaN	NaN
Seychelles	NaN	NaN	NaN	NaN	NaN	NaN	NaN	NaN	NaN	NaN	NaN	NaN	NaN	NaN	NaN
Sint Maarten	NaN	NaN	NaN	NaN	NaN	NaN	NaN	NaN	NaN	NaN	NaN	NaN	NaN	NaN	NaN
South Georgia and South Sandwich Islands	NaN	NaN	NaN	NaN	NaN	NaN	NaN	NaN	NaN	NaN	NaN	NaN	NaN	NaN	NaN
Tokelau	NaN	NaN	NaN	NaN	NaN	NaN	NaN	NaN	NaN	NaN	NaN	NaN	NaN	NaN	NaN
Tuvalu	NaN	NaN	NaN	NaN	NaN	NaN	NaN	NaN	NaN	NaN	NaN	NaN	NaN	NaN	NaN
United States Minor Outlying Islands	NaN	NaN	NaN	NaN	NaN	NaN	NaN	NaN	NaN	NaN	NaN	NaN	NaN	NaN	NaN
Vatican City	NaN	NaN	NaN	NaN	NaN	NaN	NaN	NaN	NaN	NaN	NaN	NaN	NaN	NaN	NaN
Wallis and Futuna	NaN	NaN	NaN	NaN	NaN	NaN	NaN	NaN	NaN	NaN	NaN	NaN	NaN	NaN	NaN
Global	457.182	453.263	491.676	489.348	513.74	470.357	483.677		545.317	494.848	538.248	524.219	519.523	524.431

## Sheet: Figure 2a
Country (unit km3 per year)	Baseline
India	124.268
United States	53.8251
Pakistan	35.8062
Iran	35.0261
China	27.1578
Iraq	23.7969
Egypt	18.7541
Uzbekistan	16.6226
Saudi Arabia	12.0713
Turkmenistan	11.1219
Mexico	9.64707
Turkiye	6.8524
Chile	6.56582
Vietnam	6.35037
Afghanistan	6.09227
Spain	5.71066
Sudan	4.61016
Syria	3.8634
Kazakhstan	3.4508
Bangladesh	3.10212
Morocco	3.00424
Argentina	2.68413
Philippines	2.43636
United Arab Emirates	2.11441
Indonesia	1.94059
South Africa	1.89261
Libya	1.6882
Tajikistan	1.59812
Kyrgyzstan	1.4828
Greece	1.46647
Thailand	1.41499
Portugal	1.27447
Azerbaijan	1.22784
Nigeria	1.16528
Australia	1.04703
Peru	1.02058
Italy	1.00505
Canada	0.915142
Myanmar	0.886356
Russian Federation	0.86928
Algeria	0.788231
Nepal	0.786796
Venezuela	0.732449
Tunisia	0.638573
Ethiopia	0.621708
Brazil	0.599419
Jordan	0.477202
Oman	0.45535
Japan	0.413602
South Korea	0.403344
Israel	0.401556
Zimbabwe	0.391238
Mali	0.342442
Somalia	0.312375
Niger	0.283892
Yemen	0.282907
Kuwait	0.2599
France	0.214358
New Zealand	0.202843
Chad	0.201461
Lebanon	0.197794
Sri Lanka	0.192334
Mauritania	0.180592
Dominican Republic	0.152848
North Korea	0.115674
Tanzania	0.109433
Ecuador	0.103785
Cuba	0.0958919
Eswatini	0.0909215
Bolivia	0.087748
Madagascar	0.0835767
Albania	0.0822696
Ukraine	0.0787918
El Salvador	0.0786906
Eritrea	0.0721387
Ghana	0.0697636
Senegal	0.0672042
Guatemala	0.0647467
Armenia	0.0512472
Zambia	0.0488691
Mozambique	0.0485134
Nicaragua	0.0468735
Bulgaria	0.0457524
Qatar	0.0302057
Haiti	0.0292661
Romania	0.0272253
Kenya	0.0263213
Palestinian Territory	0.0253071
Colombia	0.0236802
Netherlands	0.0215988
Sweden	0.0213723
Mongolia	0.0177334
Belarus	0.0169298
Serbia	0.0158136
Namibia	0.0152913
Cyprus	0.0142606
Botswana	0.0136497
Laos	0.0128556
South Sudan	0.0108608
Burkina Faso	0.00905187
Norway	0.00895075
Georgia	0.00601725
Costa Rica	0.00597935
Poland	0.00468667
Cambodia	0.00306754
North Macedonia	0.00262978
Hungary	0.00234941
Finland	0.0022829
Congo DRC	0.00198468
Moldova	0.00183669
Belgium	0.0013727
Uganda	0.00104794
Guinea	0.00100982
Angola	0.000801499
Cameroon	0.000529416
Timor-Leste	0.000447524
Malawi	0.000408458
United Kingdom	0.00037599
Uruguay	0.000336658
Lesotho	0.0001926
Paraguay	0.000168856
Panama	6.58789e-05
Iceland	1.2879e-05
Djibouti	1.73686e-06
American Samoa	0
Austria	0
Bahamas	0
Belize	0
Benin	0
Bhutan	0
Bonaire	0
Bosnia and Herzegovina	0
Brunei Darussalam	0
Burundi	0
Cabo Verde	0
Central African Republic	0
Comoros	0
Congo	0
Côte d'Ivoire	0
Croatia	0
Czech Republic	0
Denmark	0
Dominica	0
Equatorial Guinea	0
Estonia	0
Falkland Islands	0
Faroe Islands	0
Fiji	0
French Guiana	0
Gabon	0
Gambia	0
Germany	0
Greenland	0
Guadeloupe	0
Guinea-Bissau	0
Guyana	0
Honduras	0
Ireland	0
Jamaica	0
Jersey	0
Latvia	0
Liberia	0
Lithuania	0
Luxembourg	0
Malaysia	0
Martinique	0
Mayotte	0
Montenegro	0
Montserrat	0
New Caledonia	0
Papua New Guinea	0
Puerto Rico	0
Réunion	0
Rwanda	0
Saint Kitts and Nevis	0
Saint Pierre and Miquelon	0
Saint Vincent and the Grenadines	0
Samoa	0
Sao Tome and Principe	0
Sierra Leone	0
Singapore	0
Slovakia	0
Slovenia	0
Solomon Islands	0
Suriname	0
Svalbard	0
Switzerland	0
Togo	0
Tonga	0
Trinidad and Tobago	0
Turks and Caicos Islands	0
US Virgin Islands	0
Vanuatu	0
Andorra	NaN
Anguilla	NaN
Antarctica	NaN
Antigua and Barbuda	NaN
Aruba	NaN
Bahrain	NaN
Barbados	NaN
Bermuda	NaN
Bouvet Island	NaN
British Indian Ocean Territory	NaN
British Virgin Islands	NaN
Cayman Islands	NaN
Christmas Island	NaN
Cocos Islands	NaN
Cook Islands	NaN
Curacao	NaN
French Polynesia	NaN
French Southern Territories	NaN
Gibraltar	NaN
Grenada	NaN
Guam	NaN
Guernsey	NaN
Heard Island and McDonald Islands	NaN
Isle of Man	NaN
Kiribati	NaN
Liechtenstein	NaN
Maldives	NaN
Malta	NaN
Marshall Islands	NaN
Mauritius	NaN
Micronesia	NaN
Monaco	NaN
Nauru	NaN
Niue	NaN
Norfolk Island	NaN
Northern Mariana Islands	NaN
Palau	NaN
Pitcairn	NaN
Saint Barthelemy	NaN
Saint Helena	NaN
Saint Lucia	NaN
Saint Martin	NaN
San Marino	NaN
Seychelles	NaN
Sint Maarten	NaN
South Georgia and South Sandwich Islands	NaN
Tokelau	NaN
Tuvalu	NaN
United States Minor Outlying Islands	NaN
Vatican City	NaN
Wallis and Futuna	NaN
Global	457.182

## Sheet: Figure 2b
Country (unit km3 per year)	Baseline	Multimodel_average_15	Change_15
India	124.268	135.36	11.0923
United States	53.8251	56.0864	2.26129
Pakistan	35.8062	38.2053	2.39916
Iran	35.0261	35.7666	0.74044
China	27.1578	31.2858	4.12793
Iraq	23.7969	24.2893	0.492405
Egypt	18.7541	18.7425	-0.0115827
Uzbekistan	16.6226	16.4526	-0.170078
Saudi Arabia	12.0713	11.8451	-0.226161
Turkmenistan	11.1219	10.9319	-0.189986
Mexico	9.64707	8.9453	-0.701766
Turkiye	6.8524	7.9469	1.0945
Chile	6.56582	6.68426	0.118432
Vietnam	6.35037	5.94949	-0.400884
Afghanistan	6.09227	6.13642	0.0441489
Spain	5.71066	7.2813	1.57065
Sudan	4.61016	4.1321	-0.478058
Syria	3.8634	4.03511	0.171716
Kazakhstan	3.4508	3.52415	0.0733485
Bangladesh	3.10212	3.16245	0.0603276
Morocco	3.00424	3.72794	0.723705
Argentina	2.68413	2.98161	0.297474
Philippines	2.43636	2.04044	-0.39592
United Arab Emirates	2.11441	2.10381	-0.0105948
Indonesia	1.94059	2.02745	0.0868603
South Africa	1.89261	2.19811	0.305495
Libya	1.6882	1.71294	0.0247388
Tajikistan	1.59812	1.57423	-0.0238883
Kyrgyzstan	1.4828	1.59034	0.10754
Greece	1.46647	1.80366	0.337192
Thailand	1.41499	1.46989	0.0548995
Portugal	1.27447	1.38813	0.113665
Azerbaijan	1.22784	1.36383	0.135995
Nigeria	1.16528	0.779779	-0.3855
Australia	1.04703	1.50818	0.461157
Peru	1.02058	1.03349	0.0129082
Italy	1.00505	1.44685	0.441797
Canada	0.915142	0.855841	-0.0593005
Myanmar	0.886356	0.957535	0.0711792
Russian Federation	0.86928	0.90919	0.0399103
Algeria	0.788231	0.87499	0.0867589
Nepal	0.786796	0.93623	0.149434
Venezuela	0.732449	0.769438	0.0369893
Tunisia	0.638573	0.850737	0.212164
Ethiopia	0.621708	0.552474	-0.0692342
Brazil	0.599419	0.655579	0.0561595
Jordan	0.477202	0.475734	-0.00146838
Oman	0.45535	0.471386	0.0160354
Japan	0.413602	0.613729	0.200127
South Korea	0.403344	0.576942	0.173598
Israel	0.401556	0.431954	0.0303988
Zimbabwe	0.391238	0.482792	0.0915543
Mali	0.342442	0.361334	0.0188922
Somalia	0.312375	0.297389	-0.014986
Niger	0.283892	0.234294	-0.0495976
Yemen	0.282907	0.404225	0.121318
Kuwait	0.2599	0.205669	-0.0542312
France	0.214358	0.33264	0.118282
New Zealand	0.202843	0.215152	0.0123085
Chad	0.201461	0.137854	-0.0636072
Lebanon	0.197794	0.216007	0.0182129
Sri Lanka	0.192334	0.328364	0.13603
Mauritania	0.180592	0.181682	0.00109084
Dominican Republic	0.152848	0.321508	0.16866
North Korea	0.115674	0.178363	0.0626889
Tanzania	0.109433	0.112633	0.00319934
Ecuador	0.103785	0.124684	0.0208991
Cuba	0.0958919	0.121366	0.0254746
Eswatini	0.0909215	0.0875397	-0.00338173
Bolivia	0.087748	0.100934	0.0131859
Madagascar	0.0835767	0.192773	0.109196
Albania	0.0822696	0.0891824	0.00691279
Ukraine	0.0787918	0.141162	0.0623699
El Salvador	0.0786906	0.082073	0.0033824
Eritrea	0.0721387	0.0566164	-0.0155223
Ghana	0.0697636	0.0690589	-0.00070474
Senegal	0.0672042	0.0792545	0.0120503
Guatemala	0.0647467	0.0686874	0.00394069
Armenia	0.0512472	0.0616848	0.0104376
Zambia	0.0488691	0.0639321	0.015063
Mozambique	0.0485134	0.0472365	-0.00127688
Nicaragua	0.0468735	0.0900683	0.0431948
Bulgaria	0.0457524	0.120679	0.0749267
Qatar	0.0302057	0.0284817	-0.00172409
Haiti	0.0292661	0.0410132	0.0117472
Romania	0.0272253	0.0617628	0.0345376
Kenya	0.0263213	0.0218504	-0.00447088
Palestinian Territory	0.0253071	0.0277681	0.00246102
Colombia	0.0236802	0.024073	0.000392771
Netherlands	0.0215988	0.0227068	0.00110804
Sweden	0.0213723	0.030728	0.00935576
Mongolia	0.0177334	0.0147229	-0.00301049
Belarus	0.0169298	0.0162676	-0.000662205
Serbia	0.0158136	0.0217158	0.00590214
Namibia	0.0152913	0.0163887	0.00109741
Cyprus	0.0142606	0.0228161	0.00855555
Botswana	0.0136497	0.018853	0.00520336
Laos	0.0128556	0.0304228	0.0175671
South Sudan	0.0108608	0.0110639	0.000203081
Burkina Faso	0.00905187	0.0163186	0.00726676
Norway	0.00895075	0.0111053	0.00215451
Georgia	0.00601725	0.00791977	0.00190252
Costa Rica	0.00597935	0.0070651	0.00108575
Poland	0.00468667	0.0189363	0.0142496
Cambodia	0.00306754	0.00400335	0.000935816
North Macedonia	0.00262978	0.0202981	0.0176683
Hungary	0.00234941	0.00663521	0.0042858
Finland	0.0022829	0.0121342	0.00985133
Congo DRC	0.00198468	0.00257667	0.000591984
Moldova	0.00183669	0.0161939	0.0143572
Belgium	0.0013727	0.00209278	0.000720075
Uganda	0.00104794	0.000557223	-0.000490713
Guinea	0.00100982	0.0016981	0.000688282
Angola	0.000801499	0.00540921	0.00460771
Cameroon	0.000529416	0.00255284	0.00202342
Timor-Leste	0.000447524	0.0110571	0.0106096
Malawi	0.000408458	0.000866586	0.000458128
United Kingdom	0.00037599	0.0031223	0.00274631
Uruguay	0.000336658	0.0017504	0.00141374
Lesotho	0.0001926	0.000312969	0.000120369
Paraguay	0.000168856	0.0127764	0.0126075
Panama	6.58789e-05	0.000254012	0.000188134
Iceland	1.2879e-05	0.00017971	0.000166831
Djibouti	1.73686e-06	6.65026e-06	4.9134e-06
American Samoa	0	0	0
Austria	0	9.93719e-05	9.93719e-05
Bahamas	0	0	0
Belize	0	5.28803e-05	5.28803e-05
Benin	0	6.43831e-05	6.43831e-05
Bhutan	0	3.32645e-05	3.32645e-05
Bonaire	0	0	0
Bosnia and Herzegovina	0	0.00013763	0.00013763
Brunei Darussalam	0	0	0
Burundi	0	0.000145894	0.000145894
Cabo Verde	0	0	0
Central African Republic	0	2.36743e-05	2.36743e-05
Comoros	0	0	0
Congo	0	4.28552e-06	4.28552e-06
Côte d'Ivoire	0	0.00131453	0.00131453
Croatia	0	0.000713231	0.000713231
Czech Republic	0	0.000968409	0.000968409
Denmark	0	0.00523822	0.00523822
Dominica	0	0	0
Equatorial Guinea	0	7.49197e-06	7.49197e-06
Estonia	0	0	0
Falkland Islands	0	0	0
Faroe Islands	0	0	0
Fiji	0	0.00021267	0.00021267
French Guiana	0	5.55572e-05	5.55572e-05
Gabon	0	0.000128031	0.000128031
Gambia	0	0	0
Germany	0	0.0149899	0.0149899
Greenland	0	0	0
Guadeloupe	0	0	0
Guinea-Bissau	0	0	0
Guyana	0	1.18214e-05	1.18214e-05
Honduras	0	0.00821451	0.00821451
Ireland	0	0.000185485	0.000185485
Jamaica	0	0	0
Jersey	0	0	0
Latvia	0	6.62576e-05	6.62576e-05
Liberia	0	0	0
Lithuania	0	0.00163777	0.00163777
Luxembourg	0	0	0
Malaysia	0	0.00983045	0.00983045
Martinique	0	0	0
Mayotte	0	0	0
Montenegro	0	0.000287022	0.000287022
Montserrat	0	0	0
New Caledonia	0	0	0
Papua New Guinea	0	5.22064e-05	5.22064e-05
Puerto Rico	0	0	0
Réunion	0	0	0
Rwanda	0	0	0
Saint Kitts and Nevis	0	0	0
Saint Pierre and Miquelon	0	0	0
Saint Vincent and the Grenadines	0	0	0
Samoa	0	0	0
Sao Tome and Principe	0	0	0
Sierra Leone	0	0.000385333	0.000385333
Singapore	0	0	0
Slovakia	0	0.00020963	0.00020963
Slovenia	0	0	0
Solomon Islands	0	0	0
Suriname	0	0.000190009	0.000190009
Svalbard	0	0	0
Switzerland	0	0.00208094	0.00208094
Togo	0	0.000634081	0.000634081
Tonga	0	0	0
Trinidad and Tobago	0	0.000212801	0.000212801
Turks and Caicos Islands	0	0	0
US Virgin Islands	0	0	0
Vanuatu	0	8.43151e-05	8.43151e-05
Andorra	NaN	NaN	NaN
Anguilla	NaN	NaN	NaN
Antarctica	NaN	NaN	NaN
Antigua and Barbuda	NaN	NaN	NaN
Aruba	NaN	NaN	NaN
Bahrain	NaN	NaN	NaN
Barbados	NaN	NaN	NaN
Bermuda	NaN	NaN	NaN
Bouvet Island	NaN	NaN	NaN
British Indian Ocean Territory	NaN	NaN	NaN
British Virgin Islands	NaN	NaN	NaN
Cayman Islands	NaN	NaN	NaN
Christmas Island	NaN	NaN	NaN
Cocos Islands	NaN	NaN	NaN
Cook Islands	NaN	NaN	NaN
Curacao	NaN	NaN	NaN
French Polynesia	NaN	NaN	NaN
French Southern Territories	NaN	NaN	NaN
Gibraltar	NaN	NaN	NaN
Grenada	NaN	NaN	NaN
Guam	NaN	NaN	NaN
Guernsey	NaN	NaN	NaN
Heard Island and McDonald Islands	NaN	NaN	NaN
Isle of Man	NaN	NaN	NaN
Kiribati	NaN	NaN	NaN
Liechtenstein	NaN	NaN	NaN
Maldives	NaN	NaN	NaN
Malta	NaN	NaN	NaN
Marshall Islands	NaN	NaN	NaN
Mauritius	NaN	NaN	NaN
Micronesia	NaN	NaN	NaN
Monaco	NaN	NaN	NaN
Nauru	NaN	NaN	NaN
Niue	NaN	NaN	NaN
Norfolk Island	NaN	NaN	NaN
Northern Mariana Islands	NaN	NaN	NaN
Palau	NaN	NaN	NaN
Pitcairn	NaN	NaN	NaN
Saint Barthelemy	NaN	NaN	NaN
Saint Helena	NaN	NaN	NaN
Saint Lucia	NaN	NaN	NaN
Saint Martin	NaN	NaN	NaN
San Marino	NaN	NaN	NaN
Seychelles	NaN	NaN	NaN
Sint Maarten	NaN	NaN	NaN
South Georgia and South Sandwich Islands	NaN	NaN	NaN
Tokelau	NaN	NaN	NaN
Tuvalu	NaN	NaN	NaN
United States Minor Outlying Islands	NaN	NaN	NaN
Vatican City	NaN	NaN	NaN
Wallis and Futuna	NaN	NaN	NaN
Global	457.182	483.677	26.4951

## Sheet: Figure 2c
Country (unit km3 per year)	Baseline	Multimodel_average_3	Change_3
India	124.268	141.448	17.1799
United States	53.8251	61.2094	7.38435
Pakistan	35.8062	47.4833	11.6771
Iran	35.0261	37.0362	2.01008
China	27.1578	34.4774	7.3196
Iraq	23.7969	25.1487	1.35186
Egypt	18.7541	19.0225	0.268396
Uzbekistan	16.6226	16.3981	-0.224554
Saudi Arabia	12.0713	13.5462	1.47491
Turkmenistan	11.1219	11.3122	0.190284
Mexico	9.64707	10.4466	0.799491
Turkiye	6.8524	9.03541	2.183
Chile	6.56582	7.06661	0.500784
Vietnam	6.35037	6.09268	-0.257694
Afghanistan	6.09227	6.73757	0.645295
Spain	5.71066	9.23376	3.5231
Sudan	4.61016	4.02983	-0.580326
Syria	3.8634	4.30928	0.445882
Kazakhstan	3.4508	3.40406	-0.0467392
Bangladesh	3.10212	4.38724	1.28512
Morocco	3.00424	4.26452	1.26028
Argentina	2.68413	3.16499	0.480861
Philippines	2.43636	2.26384	-0.172514
United Arab Emirates	2.11441	2.10501	-0.00940306
Indonesia	1.94059	2.14707	0.206479
South Africa	1.89261	2.38512	0.492508
Libya	1.6882	1.88394	0.195737
Tajikistan	1.59812	1.5393	-0.0588174
Kyrgyzstan	1.4828	1.54161	0.0588117
Greece	1.46647	2.10962	0.643144
Thailand	1.41499	1.67084	0.255851
Portugal	1.27447	1.66977	0.395307
Azerbaijan	1.22784	1.49288	0.265048
Nigeria	1.16528	0.583787	-0.581492
Australia	1.04703	1.9327	0.885671
Peru	1.02058	1.01888	-0.00169297
Italy	1.00505	2.3133	1.30825
Canada	0.915142	0.981755	0.0666134
Myanmar	0.886356	1.07148	0.185119
Russian Federation	0.86928	1.13562	0.266345
Algeria	0.788231	1.04269	0.25446
Nepal	0.786796	0.992129	0.205333
Venezuela	0.732449	1.01496	0.282508
Tunisia	0.638573	0.969483	0.33091
Ethiopia	0.621708	0.502045	-0.119663
Brazil	0.599419	0.890156	0.290736
Jordan	0.477202	0.504805	0.0276029
Oman	0.45535	0.46703	0.0116803
Japan	0.413602	0.539588	0.125987
South Korea	0.403344	0.607185	0.203841
Israel	0.401556	0.455936	0.0543807
Zimbabwe	0.391238	0.459736	0.0684987
Mali	0.342442	0.361639	0.0191971
Somalia	0.312375	0.308484	-0.00389136
Niger	0.283892	0.185235	-0.0986565
Yemen	0.282907	0.430092	0.147185
Kuwait	0.2599	0.238774	-0.021126
France	0.214358	0.611723	0.397365
New Zealand	0.202843	0.200277	-0.00256618
Chad	0.201461	0.113616	-0.0878443
Lebanon	0.197794	0.239388	0.0415941
Sri Lanka	0.192334	0.408569	0.216235
Mauritania	0.180592	0.181535	0.000943049
Dominican Republic	0.152848	0.495983	0.343135
North Korea	0.115674	0.183465	0.0677915
Tanzania	0.109433	0.111015	0.00158202
Ecuador	0.103785	0.109917	0.00613157
Cuba	0.0958919	0.132597	0.0367056
Eswatini	0.0909215	0.0831092	-0.00781223
Bolivia	0.087748	0.128138	0.0403897
Madagascar	0.0835767	0.115046	0.0314691
Albania	0.0822696	0.113332	0.0310624
Ukraine	0.0787918	0.311037	0.232245
El Salvador	0.0786906	0.0888832	0.0101926
Eritrea	0.0721387	0.0340838	-0.0380548
Ghana	0.0697636	0.0625351	-0.00722852
Senegal	0.0672042	0.0796851	0.0124809
Guatemala	0.0647467	0.0747053	0.00995863
Armenia	0.0512472	0.0585857	0.00733859
Zambia	0.0488691	0.0770793	0.0282101
Mozambique	0.0485134	0.0425403	-0.00597313
Nicaragua	0.0468735	0.150356	0.103483
Bulgaria	0.0457524	0.170193	0.12444
Qatar	0.0302057	0.0283975	-0.00180829
Haiti	0.0292661	0.0639562	0.0346901
Romania	0.0272253	0.0695013	0.042276
Kenya	0.0263213	0.0191488	-0.00717253
Palestinian Territory	0.0253071	0.0320508	0.00674374
Colombia	0.0236802	0.0566174	0.0329372
Netherlands	0.0215988	0.0284738	0.00687504
Sweden	0.0213723	0.0409939	0.0196217
Mongolia	0.0177334	0.0145302	-0.00320321
Belarus	0.0169298	0.0391114	0.0221816
Serbia	0.0158136	0.0531243	0.0373107
Namibia	0.0152913	0.0196097	0.00431845
Cyprus	0.0142606	0.0347109	0.0204504
Botswana	0.0136497	0.0163616	0.00271188
Laos	0.0128556	0.0361491	0.0232935
South Sudan	0.0108608	0.0101544	-0.000706342
Burkina Faso	0.00905187	0.0110285	0.00197661
Norway	0.00895075	0.0167075	0.00775675
Georgia	0.00601725	0.00957456	0.00355731
Costa Rica	0.00597935	0.0251179	0.0191385
Poland	0.00468667	0.0446094	0.0399228
Cambodia	0.00306754	0.00547223	0.0024047
North Macedonia	0.00262978	0.0313576	0.0287278
Hungary	0.00234941	0.020803	0.0184536
Finland	0.0022829	0.0253172	0.0230343
Congo DRC	0.00198468	0.00320747	0.00122278
Moldova	0.00183669	0.0287051	0.0268684
Belgium	0.0013727	0.00392319	0.00255048
Uganda	0.00104794	0.000640919	-0.000407017
Guinea	0.00100982	0.0019916	0.00098178
Angola	0.000801499	0.00794005	0.00713855
Cameroon	0.000529416	0.00098383	0.000454414
Timor-Leste	0.000447524	0.0157892	0.0153416
Malawi	0.000408458	0.0015575	0.00114905
United Kingdom	0.00037599	0.00423733	0.00386134
Uruguay	0.000336658	0.00227839	0.00194173
Lesotho	0.0001926	0.000402701	0.000210101
Paraguay	0.000168856	0.0337749	0.0336061
Panama	6.58789e-05	0.0012496	0.00118372
Iceland	1.2879e-05	0.000136203	0.000123324
Djibouti	1.73686e-06	9.39336e-06	7.6565e-06
American Samoa	0	0	0
Austria	0	0.000246525	0.000246525
Bahamas	0	0	0
Belize	0	5.81946e-05	5.81946e-05
Benin	0	6.50753e-05	6.50753e-05
Bhutan	0	0.000530057	0.000530057
Bonaire	0	0	0
Bosnia and Herzegovina	0	0.000201708	0.000201708
Brunei Darussalam	0	0	0
Burundi	0	0.000238847	0.000238847
Cabo Verde	0	0	0
Central African Republic	0	9.05428e-05	9.05428e-05
Comoros	0	0	0
Congo	0	5.91906e-05	5.91906e-05
Côte d'Ivoire	0	0.00299521	0.00299521
Croatia	0	0.00375056	0.00375056
Czech Republic	0	0.00192064	0.00192064
Denmark	0	0.0136869	0.0136869
Dominica	0	0	0
Equatorial Guinea	0	1.40585e-05	1.40585e-05
Estonia	0	0.000538522	0.000538522
Falkland Islands	0	0	0
Faroe Islands	0	0	0
Fiji	0	0.000160405	0.000160405
French Guiana	0	0.000132957	0.000132957
Gabon	0	8.76556e-05	8.76556e-05
Gambia	0	0	0
Germany	0	0.0421744	0.0421744
Greenland	0	0	0
Guadeloupe	0	0	0
Guinea-Bissau	0	0	0
Guyana	0	0.00437115	0.00437115
Honduras	0	0.0140027	0.0140027
Ireland	0	7.25082e-05	7.25082e-05
Jamaica	0	0	0
Jersey	0	0	0
Latvia	0	0.000444339	0.000444339
Liberia	0	8.10401e-05	8.10401e-05
Lithuania	0	0.00701737	0.00701737
Luxembourg	0	0	0
Malaysia	0	0.0261999	0.0261999
Martinique	0	0	0
Mayotte	0	0	0
Montenegro	0	0.000113111	0.000113111
Montserrat	0	0	0
New Caledonia	0	0	0
Papua New Guinea	0	5.61619e-05	5.61619e-05
Puerto Rico	0	0	0
Réunion	0	0	0
Rwanda	0	2.86791e-05	2.86791e-05
Saint Kitts and Nevis	0	0	0
Saint Pierre and Miquelon	0	0	0
Saint Vincent and the Grenadines	0	0	0
Samoa	0	0	0
Sao Tome and Principe	0	0	0
Sierra Leone	0	0.000326624	0.000326624
Singapore	0	0	0
Slovakia	0	0.000623382	0.000623382
Slovenia	0	4.89638e-05	4.89638e-05
Solomon Islands	0	0	0
Suriname	0	0.000909562	0.000909562
Svalbard	0	0	0
Switzerland	0	0.000743263	0.000743263
Togo	0	0.000744897	0.000744897
Tonga	0	0	0
Trinidad and Tobago	0	0.000390102	0.000390102
Turks and Caicos Islands	0	0	0
US Virgin Islands	0	0	0
Vanuatu	0	6.10481e-05	6.10481e-05
Andorra	NaN	NaN	NaN
Anguilla	NaN	NaN	NaN
Antarctica	NaN	NaN	NaN
Antigua and Barbuda	NaN	NaN	NaN
Aruba	NaN	NaN	NaN
Bahrain	NaN	NaN	NaN
Barbados	NaN	NaN	NaN
Bermuda	NaN	NaN	NaN
Bouvet Island	NaN	NaN	NaN
British Indian Ocean Territory	NaN	NaN	NaN
British Virgin Islands	NaN	NaN	NaN
Cayman Islands	NaN	NaN	NaN
Christmas Island	NaN	NaN	NaN
Cocos Islands	NaN	NaN	NaN
Cook Islands	NaN	NaN	NaN
Curacao	NaN	NaN	NaN
French Polynesia	NaN	NaN	NaN
French Southern Territories	NaN	NaN	NaN
Gibraltar	NaN	NaN	NaN
Grenada	NaN	NaN	NaN
Guam	NaN	NaN	NaN
Guernsey	NaN	NaN	NaN
Heard Island and McDonald Islands	NaN	NaN	NaN
Isle of Man	NaN	NaN	NaN
Kiribati	NaN	NaN	NaN
Liechtenstein	NaN	NaN	NaN
Maldives	NaN	NaN	NaN
Malta	NaN	NaN	NaN
Marshall Islands	NaN	NaN	NaN
Mauritius	NaN	NaN	NaN
Micronesia	NaN	NaN	NaN
Monaco	NaN	NaN	NaN
Nauru	NaN	NaN	NaN
Niue	NaN	NaN	NaN
Norfolk Island	NaN	NaN	NaN
Northern Mariana Islands	NaN	NaN	NaN
Palau	NaN	NaN	NaN
Pitcairn	NaN	NaN	NaN
Saint Barthelemy	NaN	NaN	NaN
Saint Helena	NaN	NaN	NaN
Saint Lucia	NaN	NaN	NaN
Saint Martin	NaN	NaN	NaN
San Marino	NaN	NaN	NaN
Seychelles	NaN	NaN	NaN
Sint Maarten	NaN	NaN	NaN
South Georgia and South Sandwich Islands	NaN	NaN	NaN
Tokelau	NaN	NaN	NaN
Tuvalu	NaN	NaN	NaN
United States Minor Outlying Islands	NaN	NaN	NaN
Vatican City	NaN	NaN	NaN
Wallis and Futuna	NaN	NaN	NaN
Global	457.182	524.431	67.2491

## Sheet: Figure 2d
Country (unit km3 per year)	Agreement_15
India	Increase
United States	Increase
Pakistan	Increase
Iran	Increase
China	Increase
Iraq	Increase
Egypt	No agreement
Uzbekistan	No agreement
Saudi Arabia	Decrease
Turkmenistan	No agreement
Mexico	Decrease
Turkiye	Increase
Chile	No change
Vietnam	Decrease
Afghanistan	No agreement
Spain	Increase
Sudan	Decrease
Syria	No agreement
Kazakhstan	Increase
Bangladesh	Increase
Morocco	Increase
Argentina	Increase
Philippines	Decrease
United Arab Emirates	No change
Indonesia	No agreement
South Africa	Increase
Libya	Increase
Tajikistan	No change
Kyrgyzstan	Increase
Greece	Increase
Thailand	Decrease
Portugal	Increase
Azerbaijan	Increase
Nigeria	Decrease
Australia	Increase
Peru	No change
Italy	Increase
Canada	Decrease
Myanmar	No change
Russian Federation	No change
Algeria	No change
Nepal	Increase
Venezuela	No agreement
Tunisia	Increase
Ethiopia	No change
Brazil	No agreement
Jordan	No change
Oman	No change
Japan	No agreement
South Korea	No change
Israel	No change
Zimbabwe	Increase
Mali	No change
Somalia	No change
Niger	No change
Yemen	Increase
Kuwait	No change
France	No change
New Zealand	No change
Chad	No change
Lebanon	No change
Sri Lanka	Increase
Mauritania	No change
Dominican Republic	Increase
North Korea	No change
Tanzania	No change
Ecuador	No change
Cuba	No change
Eswatini	No change
Bolivia	No change
Madagascar	Increase
Albania	No change
Ukraine	No change
El Salvador	No change
Eritrea	No change
Ghana	No change
Senegal	No change
Guatemala	No change
Armenia	No change
Zambia	No change
Mozambique	No change
Nicaragua	No change
Bulgaria	No change
Qatar	No change
Haiti	No change
Romania	No change
Kenya	No change
Palestinian Territory	No change
Colombia	No change
Netherlands	No change
Sweden	No change
Mongolia	No change
Belarus	No change
Serbia	No change
Namibia	No change
Cyprus	No change
Botswana	No change
Laos	No change
South Sudan	No change
Burkina Faso	No change
Norway	No change
Georgia	No change
Costa Rica	No change
Poland	No change
Cambodia	No change
North Macedonia	No change
Hungary	No change
Finland	No change
Congo DRC	No change
Moldova	No change
Belgium	No change
Uganda	No change
Guinea	No change
Angola	No change
Cameroon	No change
Timor-Leste	No change
Malawi	No change
United Kingdom	No change
Uruguay	No change
Lesotho	No change
Paraguay	No change
Panama	No change
Iceland	No change
Djibouti	No change
American Samoa	No change
Austria	No change
Bahamas	No change
Belize	No change
Benin	No change
Bhutan	No change
Bonaire	No change
Bosnia and Herzegovina	No change
Brunei Darussalam	No change
Burundi	No change
Cabo Verde	No change
Central African Republic	No change
Comoros	No change
Congo	No change
Côte d'Ivoire	No change
Croatia	No change
Czech Republic	No change
Denmark	No change
Dominica	No change
Equatorial Guinea	No change
Estonia	No change
Falkland Islands	No change
Faroe Islands	No change
Fiji	No change
French Guiana	No change
Gabon	No change
Gambia	No change
Germany	No change
Greenland	No change
Guadeloupe	No change
Guinea-Bissau	No change
Guyana	No change
Honduras	No change
Ireland	No change
Jamaica	No change
Jersey	No change
Latvia	No change
Liberia	No change
Lithuania	No change
Luxembourg	No change
Malaysia	No change
Martinique	No change
Mayotte	No change
Montenegro	No change
Montserrat	No change
New Caledonia	No change
Papua New Guinea	No change
Puerto Rico	No change
Réunion	No change
Rwanda	No change
Saint Kitts and Nevis	No change
Saint Pierre and Miquelon	No change
Saint Vincent and the Grenadines	No change
Samoa	No change
Sao Tome and Principe	No change
Sierra Leone	No change
Singapore	No change
Slovakia	No change
Slovenia	No change
Solomon Islands	No change
Suriname	No change
Svalbard	No change
Switzerland	No change
Togo	No change
Tonga	No change
Trinidad and Tobago	No change
Turks and Caicos Islands	No change
US Virgin Islands	No change
Vanuatu	No change
Andorra	NaN
Anguilla	NaN
Antarctica	NaN
Antigua and Barbuda	NaN
Aruba	NaN
Bahrain	NaN
Barbados	NaN
Bermuda	NaN
Bouvet Island	NaN
British Indian Ocean Territory	NaN
British Virgin Islands	NaN
Cayman Islands	NaN
Christmas Island	NaN
Cocos Islands	NaN
Cook Islands	NaN
Curacao	NaN
French Polynesia	NaN
French Southern Territories	NaN
Gibraltar	NaN
Grenada	NaN
Guam	NaN
Guernsey	NaN
Heard Island and McDonald Islands	NaN
Isle of Man	NaN
Kiribati	NaN
Liechtenstein	NaN
Maldives	NaN
Malta	NaN
Marshall Islands	NaN
Mauritius	NaN
Micronesia	NaN
Monaco	NaN
Nauru	NaN
Niue	NaN
Norfolk Island	NaN
Northern Mariana Islands	NaN
Palau	NaN
Pitcairn	NaN
Saint Barthelemy	NaN
Saint Helena	NaN
Saint Lucia	NaN
Saint Martin	NaN
San Marino	NaN
Seychelles	NaN
Sint Maarten	NaN
South Georgia and South Sandwich Islands	NaN
Tokelau	NaN
Tuvalu	NaN
United States Minor Outlying Islands	NaN
Vatican City	NaN
Wallis and Futuna	NaN

## Sheet: Figure 2e
Country (unit km3 per year)	Agreement_3
India	Increase
United States	Increase
Pakistan	Increase
Iran	Increase
China	Increase
Iraq	Increase
Egypt	Increase
Uzbekistan	No agreement
Saudi Arabia	Increase
Turkmenistan	Increase
Mexico	Increase
Turkiye	Increase
Chile	Increase
Vietnam	Decrease
Afghanistan	Increase
Spain	Increase
Sudan	Decrease
Syria	Increase
Kazakhstan	No agreement
Bangladesh	Increase
Morocco	Increase
Argentina	Increase
Philippines	Decrease
United Arab Emirates	No change
Indonesia	No agreement
South Africa	Increase
Libya	Increase
Tajikistan	No change
Kyrgyzstan	No agreement
Greece	Increase
Thailand	Increase
Portugal	Increase
Azerbaijan	Increase
Nigeria	Decrease
Australia	Increase
Peru	No agreement
Italy	Increase
Canada	No change
Myanmar	Increase
Russian Federation	Increase
Algeria	Increase
Nepal	Increase
Venezuela	Increase
Tunisia	Increase
Ethiopia	Decrease
Brazil	Increase
Jordan	No change
Oman	No change
Japan	No agreement
South Korea	No change
Israel	No change
Zimbabwe	No agreement
Mali	No change
Somalia	No change
Niger	Decrease
Yemen	Increase
Kuwait	No change
France	Increase
New Zealand	No change
Chad	Decrease
Lebanon	No change
Sri Lanka	Increase
Mauritania	No change
Dominican Republic	Increase
North Korea	No change
Tanzania	No change
Ecuador	No change
Cuba	No change
Eswatini	No change
Bolivia	No change
Madagascar	No change
Albania	No change
Ukraine	Increase
El Salvador	No change
Eritrea	No change
Ghana	No change
Senegal	No change
Guatemala	No change
Armenia	No change
Zambia	No change
Mozambique	No change
Nicaragua	No change
Bulgaria	Increase
Qatar	No change
Haiti	No change
Romania	No change
Kenya	No change
Palestinian Territory	No change
Colombia	No change
Netherlands	No change
Sweden	No change
Mongolia	No change
Belarus	No change
Serbia	No change
Namibia	No change
Cyprus	No change
Botswana	No change
Laos	No change
South Sudan	No change
Burkina Faso	No change
Norway	No change
Georgia	No change
Costa Rica	No change
Poland	No change
Cambodia	No change
North Macedonia	No change
Hungary	No change
Finland	No change
Congo DRC	No change
Moldova	No change
Belgium	No change
Uganda	No change
Guinea	No change
Angola	No change
Cameroon	No change
Timor-Leste	No change
Malawi	No change
United Kingdom	No change
Uruguay	No change
Lesotho	No change
Paraguay	No change
Panama	No change
Iceland	No change
Djibouti	No change
American Samoa	No change
Austria	No change
Bahamas	No change
Belize	No change
Benin	No change
Bhutan	No change
Bonaire	No change
Bosnia and Herzegovina	No change
Brunei Darussalam	No change
Burundi	No change
Cabo Verde	No change
Central African Republic	No change
Comoros	No change
Congo	No change
Côte d'Ivoire	No change
Croatia	No change
Czech Republic	No change
Denmark	No change
Dominica	No change
Equatorial Guinea	No change
Estonia	No change
Falkland Islands	No change
Faroe Islands	No change
Fiji	No change
French Guiana	No change
Gabon	No change
Gambia	No change
Germany	No change
Greenland	No change
Guadeloupe	No change
Guinea-Bissau	No change
Guyana	No change
Honduras	No change
Ireland	No change
Jamaica	No change
Jersey	No change
Latvia	No change
Liberia	No change
Lithuania	No change
Luxembourg	No change
Malaysia	No change
Martinique	No change
Mayotte	No change
Montenegro	No change
Montserrat	No change
New Caledonia	No change
Papua New Guinea	No change
Puerto Rico	No change
Réunion	No change
Rwanda	No change
Saint Kitts and Nevis	No change
Saint Pierre and Miquelon	No change
Saint Vincent and the Grenadines	No change
Samoa	No change
Sao Tome and Principe	No change
Sierra Leone	No change
Singapore	No change
Slovakia	No change
Slovenia	No change
Solomon Islands	No change
Suriname	No change
Svalbard	No change
Switzerland	No change
Togo	No change
Tonga	No change
Trinidad and Tobago	No change
Turks and Caicos Islands	No change
US Virgin Islands	No change
Vanuatu	No change
Andorra	NaN
Anguilla	NaN
Antarctica	NaN
Antigua and Barbuda	NaN
Aruba	NaN
Bahrain	NaN
Barbados	NaN
Bermuda	NaN
Bouvet Island	NaN
British Indian Ocean Territory	NaN
British Virgin Islands	NaN
Cayman Islands	NaN
Christmas Island	NaN
Cocos Islands	NaN
Cook Islands	NaN
Curacao	NaN
French Polynesia	NaN
French Southern Territories	NaN
Gibraltar	NaN
Grenada	NaN
Guam	NaN
Guernsey	NaN
Heard Island and McDonald Islands	NaN
Isle of Man	NaN
Kiribati	NaN
Liechtenstein	NaN
Maldives	NaN
Malta	NaN
Marshall Islands	NaN
Mauritius	NaN
Micronesia	NaN
Monaco	NaN
Nauru	NaN
Niue	NaN
Norfolk Island	NaN
Northern Mariana Islands	NaN
Palau	NaN
Pitcairn	NaN
Saint Barthelemy	NaN
Saint Helena	NaN
Saint Lucia	NaN
Saint Martin	NaN
San Marino	NaN
Seychelles	NaN
Sint Maarten	NaN
South Georgia and South Sandwich Islands	NaN
Tokelau	NaN
Tuvalu	NaN
United States Minor Outlying Islands	NaN
Vatican City	NaN
Wallis and Futuna	NaN

## Sheet: Figure 3
Country (unit km3 per year)	Baseline	h08_ipsl-cm6a-lr_15	h08_ukesm1-0-ll_15	h08_gfdl-esm4_15	h08_mpi-esm1-2-hr_15	h08_mri-esm2-0_15	Multimodel_average_15	h08_ipsl-cm6a-lr_3	h08_ukesm1-0-ll_3	h08_gfdl-esm4_3	h08_mpi-esm1-2-hr_3	h08_mri-esm2-0_3	Multimodel_average_3
India	124.268	124.104	149.907	129.706	154.148	118.935	135.36	135.403	125.119	160.746	137.975	147.995	141.448
United States	53.8251	54.4054	59.0807	56.8432	54.6938	55.4088	56.0864	54.7579	69.8919	52.8393	66.2685	62.2894	61.2094
Pakistan	35.8062	36.0507	36.2155	42.6703	44.003	32.087	38.2053	67.1084	36.603	48.1935	44.9346	40.5768	47.4833
Iran	35.0261	35.5002	33.9081	38.2056	34.9826	36.2363	35.7666	37.7632	35.0451	37.9151	37.1978	37.2599	37.0362
China	27.1578	22.4787	28.9839	30.9509	37.7572	36.2583	31.2858	35.6274	33.0176	37.0314	35.5079	31.203	34.4774
Iraq	23.7969	23.0997	24.7752	25.3885	24.646	23.537	24.2893	26.3541	24.9626	24.6151	25.7382	24.0737	25.1487
Egypt	18.7541	18.4822	18.2282	19.2872	19.0146	18.7003	18.7425	19.521	18.5256	19.0135	19.0433	19.0089	19.0225
Uzbekistan	16.6226	16.6925	15.5744	17.2933	15.9459	16.7567	16.4526	17.1237	15.6281	15.5813	17.0396	16.6178	16.3981
Saudi Arabia	12.0713	11.9213	11.6056	11.6205	12.4057	11.6725	11.8451	16.8683	12.9789	12.2304	13.2643	12.389	13.5462
Turkmenistan	11.1219	11.1545	10.2616	11.4347	10.4795	11.3293	10.9319	11.9289	10.6012	10.959	11.6033	11.4686	11.3122
Mexico	9.64707	8.54396	8.2854	9.12126	9.89669	8.87922	8.9453	8.95345	8.85449	11.5121	11.6566	11.2562	10.4466
Turkiye	6.8524	6.61147	8.3484	8.68834	8.20234	7.88396	7.9469	9.34538	8.67725	9.24337	9.77228	8.13875	9.03541
Chile	6.56582	6.63979	6.53673	6.76064	6.61965	6.86446	6.68426	6.80761	6.77739	7.32614	6.92963	7.49228	7.06661
Vietnam	6.35037	5.59038	5.25295	7.28549	4.93747	6.68116	5.94949	6.01388	5.18452	6.60375	5.72607	6.93517	6.09268
Afghanistan	6.09227	6.18955	5.44724	6.51568	6.51441	6.01522	6.13642	7.48753	5.76266	6.62701	7.03399	6.77665	6.73757
Spain	5.71066	6.48899	7.89186	7.80573	7.14595	7.07399	7.2813	10.5944	10.3214	9.7217	8.06746	7.46386	9.23376
Sudan	4.61016	4.49742	3.48439	3.62989	4.54794	4.50086	4.1321	4.54314	3.58505	4.0557	3.7667	4.19856	4.02983
Syria	3.8634	3.66783	3.9429	4.50928	4.12381	3.93174	4.03511	4.31427	3.86085	4.41176	4.67576	4.28374	4.30928
Kazakhstan	3.4508	3.66031	2.96356	3.78765	3.44582	3.76341	3.52415	3.95869	2.93471	3.04445	3.69491	3.38757	3.40406
Bangladesh	3.10212	3.30062	2.70066	3.02489	3.30991	3.47618	3.16245	6.98507	2.62671	4.03562	3.0967	5.19212	4.38724
Morocco	3.00424	3.23995	3.81657	4.00984	3.67571	3.89765	3.72794	4.50784	4.51685	4.32198	3.84583	4.13012	4.26452
Argentina	2.68413	3.06362	3.21772	2.6707	3.04733	2.90866	2.98161	3.61243	2.82368	3.54893	3.06002	2.77991	3.16499
Philippines	2.43636	2.4378	1.75147	2.58211	1.7793	1.6515	2.04044	2.74653	2.24179	2.40593	2.14594	1.77903	2.26384
United Arab Emirates	2.11441	2.13391	2.1412	2.09269	2.07107	2.08021	2.10381	2.12198	2.15179	2.1104	2.05315	2.08772	2.10501
Indonesia	1.94059	2.12889	1.9087	0.844924	1.83133	3.42341	2.02745	1.70064	1.96411	1.33945	1.93757	3.79357	2.14707
South Africa	1.89261	1.7764	2.67236	2.06404	2.33417	2.14357	2.19811	1.67845	2.6691	2.62284	2.66452	2.2907	2.38512
Libya	1.6882	1.64854	1.79372	1.85506	1.79455	1.47285	1.71294	1.86574	1.80832	1.85864	2.0567	1.83029	1.88394
Tajikistan	1.59812	1.58609	1.47909	1.65352	1.54136	1.61109	1.57423	1.64019	1.51491	1.39822	1.6053	1.53788	1.5393
Kyrgyzstan	1.4828	1.58508	1.22627	1.80245	1.55533	1.78254	1.59034	1.52414	1.44305	1.14248	1.95986	1.63851	1.54161
Greece	1.46647	1.4609	1.73526	1.63869	2.3053	1.87817	1.80366	2.26968	1.84395	2.02106	2.68445	1.72894	2.10962
Thailand	1.41499	1.27766	1.26855	1.6984	1.26513	1.83971	1.46989	1.854	1.09118	1.8742	1.1101	2.42473	1.67084
Portugal	1.27447	1.31808	1.47335	1.46698	1.16632	1.51594	1.38813	1.71587	2.13847	1.79142	1.32022	1.3829	1.66977
Azerbaijan	1.22784	1.2679	1.24257	1.48172	1.36544	1.46154	1.36383	1.56795	1.40425	1.48363	1.618	1.3906	1.49288
Nigeria	1.16528	1.22242	0.557743	0.428695	1.04884	0.641191	0.779779	0.902264	0.381921	0.785389	0.478733	0.370628	0.583787
Australia	1.04703	1.46098	1.53609	1.68693	1.07944	1.77748	1.50818	2.02813	2.14334	1.79433	1.6521	2.04559	1.9327
Peru	1.02058	0.962958	0.924811	1.02917	0.884902	1.36559	1.03349	1.02351	1.13576	0.994524	0.710902	1.22972	1.01888
Italy	1.00505	1.03059	1.28669	1.22175	1.99788	1.69733	1.44685	2.42916	2.35046	2.62298	2.6368	1.52712	2.3133
Canada	0.915142	0.811078	1.16996	0.604526	0.780024	0.913621	0.855841	0.844254	1.26502	0.902945	1.01483	0.881737	0.981755
Myanmar	0.886356	0.895874	1.08433	1.00522	0.834118	0.968135	0.957535	1.04324	0.981442	1.11632	0.859929	1.35645	1.07148
Russian Federation	0.86928	0.985297	0.905902	1.00298	0.792669	0.859097	0.90919	1.10651	1.25674	1.42796	1.0735	0.813414	1.13562
Algeria	0.788231	0.925787	0.871187	0.832838	0.933352	0.811784	0.87499	1.15936	0.903925	1.08012	1.04022	1.02983	1.04269
Nepal	0.786796	0.772594	0.942822	0.775131	1.22625	0.964352	0.93623	0.923587	1.07292	0.903128	0.942363	1.11864	0.992129
Venezuela	0.732449	0.723903	0.925588	0.634956	0.559778	1.00297	0.769438	1.24493	1.17543	0.8015	0.994392	0.858531	1.01496
Tunisia	0.638573	0.770203	0.765182	0.952177	1.00836	0.757768	0.850737	1.05258	0.705194	1.10909	1.09679	0.883757	0.969483
Ethiopia	0.621708	0.660763	0.344085	0.432221	0.671773	0.653526	0.552474	0.520053	0.471917	0.532568	0.475814	0.509872	0.502045
Brazil	0.599419	0.663799	0.799069	0.810591	0.556875	0.447561	0.655579	0.937098	0.842068	1.16082	0.808992	0.701798	0.890156
Jordan	0.477202	0.470603	0.481034	0.497198	0.469765	0.460071	0.475734	0.568503	0.48203	0.487664	0.493673	0.492157	0.504805
Oman	0.45535	0.468402	0.496612	0.461341	0.467433	0.46314	0.471386	0.474823	0.512721	0.418999	0.461883	0.466726	0.46703
Japan	0.413602	0.278753	1.29908	0.383839	0.39472	0.712252	0.613729	0.380159	0.83212	0.292236	0.744377	0.449049	0.539588
South Korea	0.403344	0.370742	1.19881	0.378729	0.453042	0.483384	0.576942	0.372136	1.16499	0.343755	0.419112	0.73593	0.607185
Israel	0.401556	0.422209	0.407496	0.50488	0.430448	0.394739	0.431954	0.486172	0.416963	0.486962	0.458844	0.43074	0.455936
Zimbabwe	0.391238	0.370277	0.726221	0.201386	0.50401	0.612066	0.482792	0.126023	0.788597	0.317781	0.435582	0.630699	0.459736
Mali	0.342442	0.353998	0.413999	0.303634	0.349457	0.385583	0.361334	0.375888	0.373528	0.454345	0.27319	0.331245	0.361639
Somalia	0.312375	0.30236	0.145295	0.336839	0.2844	0.418053	0.297389	0.344759	0.240199	0.32944	0.171958	0.456063	0.308484
Niger	0.283892	0.275127	0.24683	0.175878	0.237928	0.235708	0.234294	0.215642	0.135632	0.251154	0.157527	0.16622	0.185235
Yemen	0.282907	0.277149	0.524858	0.295593	0.517533	0.405993	0.404225	0.498164	0.563549	0.275439	0.409517	0.40379	0.430092
Kuwait	0.2599	0.266009	0.188108	0.232355	0.0884132	0.253457	0.205669	0.260873	0.237037	0.222499	0.216591	0.256869	0.238774
France	0.214358	0.271389	0.195981	0.29485	0.455181	0.445799	0.33264	0.65924	0.894732	0.570975	0.458704	0.474963	0.611723
New Zealand	0.202843	0.191478	0.242494	0.180654	0.269618	0.191515	0.215152	0.19953	0.177732	0.158843	0.250853	0.214428	0.200277
Chad	0.201461	0.213981	0.0866932	0.11011	0.150106	0.128377	0.137854	0.177965	0.0623907	0.188708	0.0596595	0.0793592	0.113616
Lebanon	0.197794	0.214491	0.201024	0.230643	0.220052	0.213824	0.216007	0.306541	0.208622	0.227389	0.224101	0.230287	0.239388
Sri Lanka	0.192334	0.165275	0.344367	0.138229	0.598763	0.395188	0.328364	0.432397	0.377851	0.365978	0.420448	0.446169	0.408569
Mauritania	0.180592	0.181641	0.18113	0.179916	0.176832	0.188893	0.181682	0.181688	0.184107	0.18316	0.182245	0.176474	0.181535
Dominican Republic	0.152848	0.138676	0.31652	0.234548	0.42197	0.495827	0.321508	0.568562	0.44469	0.269747	0.712489	0.484429	0.495983
North Korea	0.115674	0.143904	0.32827	0.143982	0.125762	0.149896	0.178363	0.209513	0.314966	0.214254	0.0740529	0.104541	0.183465
Tanzania	0.109433	0.128171	0.056014	0.16203	0.089328	0.12762	0.112633	0.102307	0.0670932	0.171228	0.0711757	0.143272	0.111015
Ecuador	0.103785	0.087916	0.10176	0.108787	0.102678	0.222281	0.124684	0.0808497	0.105728	0.12016	0.122709	0.120138	0.109917
Cuba	0.0958919	0.0961872	0.129084	0.107748	0.131418	0.142396	0.121366	0.190046	0.135084	0.109315	0.11518	0.113362	0.132597
Eswatini	0.0909215	0.0929273	0.092115	0.0656142	0.0977882	0.0892539	0.0875397	0.0759489	0.0911502	0.0832444	0.098674	0.0665287	0.0831092
Bolivia	0.087748	0.085217	0.105077	0.106968	0.0919354	0.115472	0.100934	0.104919	0.113179	0.152964	0.171507	0.0981197	0.128138
Madagascar	0.0835767	0.20664	0.330231	0.232475	0.0737462	0.120773	0.192773	0.093629	0.168235	0.105453	0.0912206	0.116691	0.115046
Albania	0.0822696	0.0802412	0.0826694	0.0867032	0.0968515	0.0994468	0.0891824	0.116022	0.111414	0.134393	0.136039	0.0687935	0.113332
Ukraine	0.0787918	0.126187	0.1527	0.119723	0.113161	0.194039	0.141162	0.210055	0.394159	0.455127	0.297452	0.198391	0.311037
El Salvador	0.0786906	0.0833048	0.0891985	0.0776308	0.0839592	0.0762719	0.082073	0.113356	0.0875436	0.0880694	0.081826	0.0736209	0.0888832
Eritrea	0.0721387	0.0635348	0.0151711	0.0246269	0.062239	0.11751	0.0566164	0.0192945	0.0134684	0.0358009	0.0163718	0.0854837	0.0340838
Ghana	0.0697636	0.0737048	0.0672066	0.0752734	0.0752416	0.0538679	0.0690589	0.0826233	0.0620826	0.0902634	0.022103	0.0556032	0.0625351
Senegal	0.0672042	0.0816762	0.0721627	0.0840209	0.0619464	0.0964663	0.0792545	0.074305	0.0705627	0.0913058	0.0894584	0.0727933	0.0796851
Guatemala	0.0647467	0.0672456	0.0986589	0.0641843	0.0671551	0.0461929	0.0686874	0.0963859	0.0906195	0.06599	0.062121	0.0584102	0.0747053
Armenia	0.0512472	0.0603072	0.056201	0.0705651	0.0445285	0.0768221	0.0616848	0.0521001	0.0560738	0.0643223	0.0564166	0.0640159	0.0585857
Zambia	0.0488691	0.039948	0.0705058	0.0767492	0.075406	0.0570515	0.0639321	0.0509065	0.114184	0.083444	0.0541074	0.0827543	0.0770793
Mozambique	0.0485134	0.0289597	0.064868	0.0393659	0.083267	0.0197219	0.0472365	0.0347485	0.0309675	0.0531797	0.0559859	0.0378197	0.0425403
Nicaragua	0.0468735	0.0480444	0.0639329	0.0971957	0.0500742	0.191094	0.0900683	0.239061	0.125856	0.153382	0.113805	0.119676	0.150356
Bulgaria	0.0457524	0.0854622	0.0842082	0.107983	0.17605	0.149692	0.120679	0.228085	0.148114	0.22425	0.221069	0.0294451	0.170193
Qatar	0.0302057	0.030227	0.0282015	0.0268581	0.0324717	0.02465	0.0284817	0.0290685	0.0286126	0.0261129	0.0331542	0.0250391	0.0283975
Haiti	0.0292661	0.0300069	0.0657132	0.0211062	0.0630922	0.0251476	0.0410132	0.03962	0.11448	0.022781	0.114927	0.0279729	0.0639562
Romania	0.0272253	0.0504689	0.0862041	0.0268028	0.0533056	0.0920328	0.0617628	0.0653043	0.0957659	0.0797164	0.0624445	0.0442753	0.0695013
Kenya	0.0263213	0.0160762	0.000121987	0.067625	0.0110268	0.014402	0.0218504	0.0170859	0.00235519	0.0340169	0.0033955	0.0388903	0.0191488
Palestinian Territory	0.0253071	0.0258994	0.0230322	0.0375498	0.0258788	0.0264804	0.0277681	0.0351788	0.0260469	0.0334309	0.0348	0.0307977	0.0320508
Colombia	0.0236802	0.0184893	0.0172058	0.0375102	0.0135909	0.0335686	0.024073	0.119254	0.0493588	0.0611529	0.0326815	0.0206394	0.0566174
Netherlands	0.0215988	0.00959776	0.0229576	0.0210645	0.0242614	0.0356528	0.0227068	0.0092931	0.0344831	0.0384177	0.0137075	0.0464678	0.0284738
Sweden	0.0213723	0.0128906	0.0444117	0.0141869	0.0271469	0.055004	0.030728	0.000385768	0.0759317	0.0329012	0.0383694	0.0573816	0.0409939
Mongolia	0.0177334	0.013933	0.00121254	0.0128833	0.0178565	0.027729	0.0147229	0.0209931	0.00305444	0.0122323	0.0219529	0.014418	0.0145302
Belarus	0.0169298	0.0184961	0.0353703	0.00951792	0.00511137	0.0128421	0.0162676	0.0114206	0.114371	0.0461544	0.0171255	0.00648552	0.0391114
Serbia	0.0158136	0.02557	0.0107055	0.00941343	0.0211343	0.0417556	0.0217158	0.0486186	0.0418342	0.0448103	0.11758	0.012778	0.0531243
Namibia	0.0152913	0.0143457	0.0181628	0.0132649	0.01953	0.0166399	0.0163887	0.00847535	0.0270173	0.0242076	0.0190795	0.0192687	0.0196097
Cyprus	0.0142606	0.0142114	0.0216786	0.0322014	0.0287989	0.0171903	0.0228161	0.0300381	0.0302998	0.0391054	0.0369384	0.0371729	0.0347109
Botswana	0.0136497	0.0130287	0.031893	0.0149733	0.00809897	0.0262714	0.018853	0.00315237	0.0269161	0.022194	0.00452238	0.0250229	0.0163616
Laos	0.0128556	0.013302	0.00867168	0.0424314	0.0350777	0.0526311	0.0304228	0.0481382	0.00919047	0.0439189	0.0240855	0.0554126	0.0361491
South Sudan	0.0108608	0.0102021	0.00131038	0.00672037	0.0370864	0	0.0110639	0.030972	0	0.0114655	0.00717421	0.00116046	0.0101544
Burkina Faso	0.00905187	0.0147355	0.0162862	0.0036103	0.0260913	0.0208698	0.0163186	0.00469609	7.06585e-07	0.0465689	0.000544202	0.00333252	0.0110285
Norway	0.00895075	0.00463134	0.000587401	0.0170981	0.00413489	0.0290745	0.0111053	0.00381118	0.0217283	0.0216475	0.0108538	0.0254968	0.0167075
Georgia	0.00601725	0.0098644	0.00262696	0.01082	0.00253961	0.0137479	0.00791977	0.00988863	0.0117873	0.00893755	0.01192	0.00533932	0.00957456
Costa Rica	0.00597935	0.00561431	0.00659734	0.0104099	0.00645686	0.00624705	0.0070651	0.0898177	0.0111105	0.0146696	0.00739515	0.0025965	0.0251179
Poland	0.00468667	0.0025093	0.0449681	0.00143613	0.0215019	0.0242659	0.0189363	0.0167595	0.128433	0.0305824	0.0313506	0.015922	0.0446094
Cambodia	0.00306754	0.00397981	0.00519725	0.0014885	0.00011775	0.00923345	0.00400335	0.0109116	0.00773018	0.00109629	0	0.00762309	0.00547223
North Macedonia	0.00262978	0.00239	0.0256018	0.0195323	0.0312318	0.0227347	0.0202981	0.0434039	0.0274984	0.0346072	0.0424242	0.00885419	0.0313576
Hungary	0.00234941	0.00336656	0.0164553	0	0.00866452	0.00468967	0.00663521	0.0149391	0.0559806	0.0174774	0.0156177	0	0.020803
Finland	0.0022829	0.00576671	0.020833	0.0237361	0.00526096	0.00507435	0.0121342	0.0127088	0.0318856	0.0381634	0.0173913	0.0264372	0.0253172
Congo DRC	0.00198468	0.00123793	0.00136155	0.00367791	0.00319237	0.00341358	0.00257667	0.00251906	0.0013954	0.00513233	0.00303255	0.00395799	0.00320747
Moldova	0.00183669	0.0159054	0.0254545	0.0083993	0.0096349	0.0215753	0.0161939	0.0292171	0.0291845	0.0500289	0.0223221	0.0127729	0.0287051
Belgium	0.0013727	0	0.00322257	0.00215734	0.00206735	0.00301663	0.00209278	0.000792008	0.00480538	0.00806164	0	0.0059569	0.00392319
Uganda	0.00104794	0.0011598	0.000212695	0.000386179	0.000661244	0.000366195	0.000557223	0.00201195	0	0.000275495	0.000115123	0.000802031	0.000640919
Guinea	0.00100982	0.000967358	0.00240804	0.00117412	0.00279635	0.00114465	0.0016981	0.00125731	0.00166647	0.00155455	0.00293914	0.00254053	0.0019916
Angola	0.000801499	0.00134052	0.00984278	0.0038111	0.00613933	0.00591232	0.00540921	0.0021928	0.0174519	0.00798397	0.00611024	0.00596132	0.00794005
Cameroon	0.000529416	0.00211091	0.00106577	0.000992916	0.00595988	0.0026347	0.00255284	0.00136409	3.84702e-06	0.002194	0.00119203	0.000165186	0.00098383
Timor-Leste	0.000447524	0.00908483	0	0.00075426	0.00312884	0.0423175	0.0110571	0.0141097	0	0.00487957	0.0100948	0.0498618	0.0157892
Malawi	0.000408458	0.000293377	0.000431339	0.000527018	0.00198595	0.00109524	0.000866586	0.000113953	0.003839	0.00155144	0.000742886	0.00154025	0.0015575
United Kingdom	0.00037599	0.000697253	0.00073379	0.000140117	0.01308	0.000960344	0.0031223	0.000760361	0.000400258	0.000442688	0.018288	0.00129535	0.00423733
Uruguay	0.000336658	0.00359736	0.00173812	0.00178184	8.59763e-05	0.0015487	0.0017504	0.00124413	0.00373334	0.00251318	0	0.00390131	0.00227839
Lesotho	0.0001926	0.000228158	0.000232583	0.000764592	0	0.000339512	0.000312969	0	0.000153043	0.00103926	0.000731961	8.92433e-05	0.000402701
Paraguay	0.000168856	0.0446878	0.00144291	0.0130822	0.000451189	0.00421791	0.0127764	0.121914	0.00562391	0.0244693	0.00591529	0.0109521	0.0337749
Panama	6.58789e-05	0	0.00025569	0.00053138	0.00043676	4.62325e-05	0.000254012	0.00434176	0.000463535	0.000706058	0.000345524	0.0003911	0.0012496
Iceland	1.2879e-05	9.72905e-06	0.000220469	0.000192926	0.000117611	0.000357816	0.00017971	2.94492e-05	0.000122681	3.9813e-05	0.000255122	0.000233951	0.000136203
Djibouti	1.73686e-06	1.25809e-05	5.10763e-06	0	1.19205e-05	3.64224e-06	6.65026e-06	0	3.82169e-05	0	5.10763e-06	3.64224e-06	9.39336e-06
American Samoa	0	0	0	0	0	0	0	0	0	0	0	0	0
Austria	0	0	0.000257871	0	0	0.000238988	9.93719e-05	0.000716883	0.000257871	0.000257871	0	0	0.000246525
Bahamas	0	0	0	0	0	0	0	0	0	0	0	0	0
Belize	0	0	0	0	0	0.000264402	5.28803e-05	0	5.45984e-05	2.41722e-05	0.000212202	0	5.81946e-05
Benin	0	2.81933e-05	0	0	0.000288293	5.42918e-06	6.43831e-05	2.37207e-05	0	0.000301656	0	0	6.50753e-05
Bhutan	0	0	7.70657e-05	7.3483e-05	0	1.57739e-05	3.32645e-05	1.50722e-06	1.55638e-05	0.000133033	0.00107986	0.00142032	0.000530057
Bonaire	0	0	0	0	0	0	0	0	0	0	0	0	0
Bosnia and Herzegovina	0	0	0	0	0	0.000688152	0.00013763	0	0.000685688	0	0.00032285	0	0.000201708
Brunei Darussalam	0	0	0	0	0	0	0	0	0	0	0	0	0
Burundi	0	0.000729471	0	0	0	0	0.000145894	0.000729471	0	0.000464762	0	0	0.000238847
Cabo Verde	0	0	0	0	0	0	0	0	0	0	0	0	0
Central African Republic	0	9.41503e-06	8.05944e-06	5.73599e-05	3.67872e-05	6.75016e-06	2.36743e-05	9.47557e-06	8.05944e-06	0.000374001	2.56947e-05	3.54836e-05	9.05428e-05
Comoros	0	0	0	0	0	0	0	0	0	0	0	0	0
Congo	0	1.29107e-06	3.32551e-06	7.34412e-06	8.72061e-06	7.46311e-07	4.28552e-06	0.00027967	0	1.07553e-05	2.97485e-06	2.55302e-06	5.91906e-05
Côte d'Ivoire	0	0.000513378	0.0010888	0.00122131	0.00374916	0	0.00131453	0.00222485	0.000613936	0.0102952	0.00146862	0.000373484	0.00299521
Croatia	0	0	0	0	0.002524	0.00104216	0.000713231	0	0.0054707	0.00438863	0.00889346	0	0.00375056
Czech Republic	0	0	0.00250803	0	0.000846397	0.00148762	0.000968409	0.00186547	0.000846397	0.00298978	0.0012662	0.00263535	0.00192064
Denmark	0	0	0.0179727	0.000690988	0.00215084	0.0053766	0.00523822	0	0.037764	0	0.0217203	0.0089502	0.0136869
Dominica	0	0	0	0	0	0	0	0	0	0	0	0	0
Equatorial Guinea	0	3.74599e-05	0	0	0	0	7.49197e-06	3.69158e-05	0	1.50501e-05	1.50501e-05	3.27669e-06	1.40585e-05
Estonia	0	0	0	0	0	0	0	0	0.000730238	8.59325e-07	0.00142607	0.000535443	0.000538522
Falkland Islands	0	0	0	0	0	0	0	0	0	0	0	0	0
Faroe Islands	0	0	0	0	0	0	0	0	0	0	0	0	0
Fiji	0	0	9.60644e-05	0	0.000351767	0.00061552	0.00021267	0	0.000219509	9.60644e-05	0.000486451	0	0.000160405
French Guiana	0	0	0.000111542	0	0	0.000166244	5.55572e-05	0.000220483	0.000111542	0.000111542	0.000111542	0.000109676	0.000132957
Gabon	0	4.90124e-05	0.0001783	0.000124727	0.000116022	0.000172092	0.000128031	0.000184504	1.42125e-05	0.000127141	4.71894e-05	6.5231e-05	8.76556e-05
Gambia	0	0	0	0	0	0	0	0	0	0	0	0	0
Germany	0	0	0.0402531	0	0.0225688	0.0121276	0.0149899	0.0274135	0.058112	0.0457396	0.0308177	0.0487891	0.0421744
Greenland	0	0	0	0	0	0	0	0	0	0	0	0	0
Guadeloupe	0	0	0	0	0	0	0	0	0	0	0	0	0
Guinea-Bissau	0	0	0	0	0	0	0	0	0	0	0	0	0
Guyana	0	0	2.95334e-06	2.80768e-05	2.80768e-05	0	1.18214e-05	0.0215485	9.89699e-05	6.48666e-05	0.00012457	1.88324e-05	0.00437115
Honduras	0	0.00155067	0.00755771	0.00846441	0.000192853	0.0233069	0.00821451	0.0268489	0.0153817	0.0149149	0.00637353	0.00649435	0.0140027
Ireland	0	0	0	0	0.000346923	0.000580501	0.000185485	0	0	0	0	0.000362541	7.25082e-05
Jamaica	0	0	0	0	0	0	0	0	0	0	0	0	0
Jersey	0	0	0	0	0	0	0	0	0	0	0	0	0
Latvia	0	0	0.000214237	0	0	0.000117051	6.62576e-05	0	0.00161185	0	0.000436981	0.00017287	0.000444339
Liberia	0	0	0	0	0	0	0	0	0	0	5.93408e-05	0.00034586	8.10401e-05
Lithuania	0	1.79677e-06	0.00644946	0	0.000706355	0.00103124	0.00163777	0	0.0222777	0.00358083	0.00773866	0.00148969	0.00701737
Luxembourg	0	0	0	0	0	0	0	0	0	0	0	0	0
Malaysia	0	0.00660679	0.000169461	0.0163678	0.00530177	0.0207064	0.00983045	0.0446664	3.99356e-05	0.0623092	0	0.0239842	0.0261999
Martinique	0	0	0	0	0	0	0	0	0	0	0	0	0
Mayotte	0	0	0	0	0	0	0	0	0	0	0	0	0
Montenegro	0	0	0	0	0	0.00143511	0.000287022	0	0.000453819	0	0.000111735	0	0.000113111
Montserrat	0	0	0	0	0	0	0	0	0	0	0	0	0
New Caledonia	0	0	0	0	0	0	0	0	0	0	0	0	0
Papua New Guinea	0	1.49468e-05	0	0	0.000144359	0.000101726	5.22064e-05	5.5811e-05	5.01485e-06	0	0.000195375	2.46084e-05	5.61619e-05
Puerto Rico	0	0	0	0	0	0	0	0	0	0	0	0	0
Réunion	0	0	0	0	0	0	0	0	0	0	0	0	0
Rwanda	0	0	0	0	0	0	0	0	0	0	0	0.000143395	2.86791e-05
Saint Kitts and Nevis	0	0	0	0	0	0	0	0	0	0	0	0	0
Saint Pierre and Miquelon	0	0	0	0	0	0	0	0	0	0	0	0	0
Saint Vincent and the Grenadines	0	0	0	0	0	0	0	0	0	0	0	0	0
Samoa	0	0	0	0	0	0	0	0	0	0	0	0	0
Sao Tome and Principe	0	0	0	0	0	0	0	0	0	0	0	0	0
Sierra Leone	0	0.000211325	0.00103306	0	0.000211325	0.000470953	0.000385333	0.000211325	0.000950841	0	0	0.000470953	0.000326624
Singapore	0	0	0	0	0	0	0	0	0	0	0	0	0
Slovakia	0	0	0.000200151	0.000178425	0	0.000669572	0.00020963	0.000178425	0.00169156	0.000581762	0.000178425	0.000486734	0.000623382
Slovenia	0	0	0	0	0	0	0	0	0.000244819	0	0	0	4.89638e-05
Solomon Islands	0	0	0	0	0	0	0	0	0	0	0	0	0
Suriname	0	0	8.37513e-05	0.000118233	0.000197688	0.00055037	0.000190009	0.00168822	0.000921239	0.000692169	0.0010228	0.000223371	0.000909562
Svalbard	0	0	0	0	0	0	0	0	0	0	0	0	0
Switzerland	0	0	0.00150142	0	0	0.00890326	0.00208094	0	0.00145507	0.000759828	0	0.00150142	0.000743263
Togo	0	0	0	0.000937301	0.0022331	0	0.000634081	0	0	0.00372449	0	0	0.000744897
Tonga	0	0	0	0	0	0	0	0	0	0	0	0	0
Trinidad and Tobago	0	0	0	0	0	0.001064	0.000212801	0	0	0	0.000886506	0.001064	0.000390102
Turks and Caicos Islands	0	0	0	0	0	0	0	0	0	0	0	0	0
US Virgin Islands	0	0	0	0	0	0	0	0	0	0	0	0	0
Vanuatu	0	0	0	0	0.000273985	0.000147591	8.43151e-05	0	0	0	0	0.00030524	6.10481e-05
Andorra	NaN	NaN	NaN	NaN	NaN	NaN	NaN	NaN	NaN	NaN	NaN	NaN	NaN
Anguilla	NaN	NaN	NaN	NaN	NaN	NaN	NaN	NaN	NaN	NaN	NaN	NaN	NaN
Antarctica	NaN	NaN	NaN	NaN	NaN	NaN	NaN	NaN	NaN	NaN	NaN	NaN	NaN
Antigua and Barbuda	NaN	NaN	NaN	NaN	NaN	NaN	NaN	NaN	NaN	NaN	NaN	NaN	NaN
Aruba	NaN	NaN	NaN	NaN	NaN	NaN	NaN	NaN	NaN	NaN	NaN	NaN	NaN
Bahrain	NaN	NaN	NaN	NaN	NaN	NaN	NaN	NaN	NaN	NaN	NaN	NaN	NaN
Barbados	NaN	NaN	NaN	NaN	NaN	NaN	NaN	NaN	NaN	NaN	NaN	NaN	NaN
Bermuda	NaN	NaN	NaN	NaN	NaN	NaN	NaN	NaN	NaN	NaN	NaN	NaN	NaN
Bouvet Island	NaN	NaN	NaN	NaN	NaN	NaN	NaN	NaN	NaN	NaN	NaN	NaN	NaN
British Indian Ocean Territory	NaN	NaN	NaN	NaN	NaN	NaN	NaN	NaN	NaN	NaN	NaN	NaN	NaN
British Virgin Islands	NaN	NaN	NaN	NaN	NaN	NaN	NaN	NaN	NaN	NaN	NaN	NaN	NaN
Cayman Islands	NaN	NaN	NaN	NaN	NaN	NaN	NaN	NaN	NaN	NaN	NaN	NaN	NaN
Christmas Island	NaN	NaN	NaN	NaN	NaN	NaN	NaN	NaN	NaN	NaN	NaN	NaN	NaN
Cocos Islands	NaN	NaN	NaN	NaN	NaN	NaN	NaN	NaN	NaN	NaN	NaN	NaN	NaN
Cook Islands	NaN	NaN	NaN	NaN	NaN	NaN	NaN	NaN	NaN	NaN	NaN	NaN	NaN
Curacao	NaN	NaN	NaN	NaN	NaN	NaN	NaN	NaN	NaN	NaN	NaN	NaN	NaN
French Polynesia	NaN	NaN	NaN	NaN	NaN	NaN	NaN	NaN	NaN	NaN	NaN	NaN	NaN
French Southern Territories	NaN	NaN	NaN	NaN	NaN	NaN	NaN	NaN	NaN	NaN	NaN	NaN	NaN
Gibraltar	NaN	NaN	NaN	NaN	NaN	NaN	NaN	NaN	NaN	NaN	NaN	NaN	NaN
Grenada	NaN	NaN	NaN	NaN	NaN	NaN	NaN	NaN	NaN	NaN	NaN	NaN	NaN
Guam	NaN	NaN	NaN	NaN	NaN	NaN	NaN	NaN	NaN	NaN	NaN	NaN	NaN
Guernsey	NaN	NaN	NaN	NaN	NaN	NaN	NaN	NaN	NaN	NaN	NaN	NaN	NaN
Heard Island and McDonald Islands	NaN	NaN	NaN	NaN	NaN	NaN	NaN	NaN	NaN	NaN	NaN	NaN	NaN
Isle of Man	NaN	NaN	NaN	NaN	NaN	NaN	NaN	NaN	NaN	NaN	NaN	NaN	NaN
Kiribati	NaN	NaN	NaN	NaN	NaN	NaN	NaN	NaN	NaN	NaN	NaN	NaN	NaN
Liechtenstein	NaN	NaN	NaN	NaN	NaN	NaN	NaN	NaN	NaN	NaN	NaN	NaN	NaN
Maldives	NaN	NaN	NaN	NaN	NaN	NaN	NaN	NaN	NaN	NaN	NaN	NaN	NaN
Malta	NaN	NaN	NaN	NaN	NaN	NaN	NaN	NaN	NaN	NaN	NaN	NaN	NaN
Marshall Islands	NaN	NaN	NaN	NaN	NaN	NaN	NaN	NaN	NaN	NaN	NaN	NaN	NaN
Mauritius	NaN	NaN	NaN	NaN	NaN	NaN	NaN	NaN	NaN	NaN	NaN	NaN	NaN
Micronesia	NaN	NaN	NaN	NaN	NaN	NaN	NaN	NaN	NaN	NaN	NaN	NaN	NaN
Monaco	NaN	NaN	NaN	NaN	NaN	NaN	NaN	NaN	NaN	NaN	NaN	NaN	NaN
Nauru	NaN	NaN	NaN	NaN	NaN	NaN	NaN	NaN	NaN	NaN	NaN	NaN	NaN
Niue	NaN	NaN	NaN	NaN	NaN	NaN	NaN	NaN	NaN	NaN	NaN	NaN	NaN
Norfolk Island	NaN	NaN	NaN	NaN	NaN	NaN	NaN	NaN	NaN	NaN	NaN	NaN	NaN
Northern Mariana Islands	NaN	NaN	NaN	NaN	NaN	NaN	NaN	NaN	NaN	NaN	NaN	NaN	NaN
Palau	NaN	NaN	NaN	NaN	NaN	NaN	NaN	NaN	NaN	NaN	NaN	NaN	NaN
Pitcairn	NaN	NaN	NaN	NaN	NaN	NaN	NaN	NaN	NaN	NaN	NaN	NaN	NaN
Saint Barthelemy	NaN	NaN	NaN	NaN	NaN	NaN	NaN	NaN	NaN	NaN	NaN	NaN	NaN
Saint Helena	NaN	NaN	NaN	NaN	NaN	NaN	NaN	NaN	NaN	NaN	NaN	NaN	NaN
Saint Lucia	NaN	NaN	NaN	NaN	NaN	NaN	NaN	NaN	NaN	NaN	NaN	NaN	NaN
Saint Martin	NaN	NaN	NaN	NaN	NaN	NaN	NaN	NaN	NaN	NaN	NaN	NaN	NaN
San Marino	NaN	NaN	NaN	NaN	NaN	NaN	NaN	NaN	NaN	NaN	NaN	NaN	NaN
Seychelles	NaN	NaN	NaN	NaN	NaN	NaN	NaN	NaN	NaN	NaN	NaN	NaN	NaN
Sint Maarten	NaN	NaN	NaN	NaN	NaN	NaN	NaN	NaN	NaN	NaN	NaN	NaN	NaN
South Georgia and South Sandwich Islands	NaN	NaN	NaN	NaN	NaN	NaN	NaN	NaN	NaN	NaN	NaN	NaN	NaN
Tokelau	NaN	NaN	NaN	NaN	NaN	NaN	NaN	NaN	NaN	NaN	NaN	NaN	NaN
Tuvalu	NaN	NaN	NaN	NaN	NaN	NaN	NaN	NaN	NaN	NaN	NaN	NaN	NaN
United States Minor Outlying Islands	NaN	NaN	NaN	NaN	NaN	NaN	NaN	NaN	NaN	NaN	NaN	NaN	NaN
Vatican City	NaN	NaN	NaN	NaN	NaN	NaN	NaN	NaN	NaN	NaN	NaN	NaN	NaN
Wallis and Futuna	NaN	NaN	NaN	NaN	NaN	NaN	NaN	NaN	NaN	NaN	NaN	NaN	NaN
Global	457.182	453.263	491.676	489.348	513.74	470.357	483.677	545.317	494.848	538.248	524.219	519.523	524.431
Global (pixel)	457.852	453.956	492.607	489.995	514.315	471.222	484.419	546.054	495.874	539.053	525.032	520.402	525.283
Difference (country - pixel)	0.670662	0.693319	0.931077	0.647183	0.574651	0.865052	0.742256	0.736566	1.02545	0.805715	0.812921	0.878946	0.85192
Percentage difference	0.146695	0.152962	0.189368	0.132254	0.111856	0.183914	0.153461	0.135071	0.207226	0.149692	0.155073	0.169183	0.162447

## Sheet: Figure 4
Basin (unit km3 per year)	Baseline	h08_ipsl-cm6a-lr_15	h08_ukesm1-0-ll_15	h08_gfdl-esm4_15	h08_mpi-esm1-2-hr_15	h08_mri-esm2-0_15	Multimodel_average_15	Agreement_15	h08_ipsl-cm6a-lr_3	h08_ukesm1-0-ll_3	h08_gfdl-esm4_3	h08_mpi-esm1-2-hr_3	h08_mri-esm2-0_3	Multimodel_average_3	Agreement_3
Ganges - Bramaputra	56.0791	53.495	66.0575	60.2512	74.078	54.6205	61.7004	Increase	65.1341	54.9503	80.8356	66.0462	72.5103	67.8953	Increase
Sabarmati	52.5829	49.8272	55.1909	49.9019	53.4451	47.702	51.2134	Decrease	60.8566	50.4463	58.0584	48.4433	53.3136	54.2236	Increase
Tigris - Euphrates	34.1029	33.3401	34.8297	37.4974	35.4284	34.266	35.0723	Increase	38.1469	35.2766	36.5775	37.9326	35.6634	36.7194	Increase
Indus	28.7093	29.1615	30.5699	33.4638	32.5277	25.2321	30.191	Increase	49.6857	30.0363	37.9397	33.824	34.189	37.1349	Increase
Nile	22.2199	21.8508	20.5422	21.3451	22.457	21.8281	21.6046	Decrease	22.1638	20.8631	21.3928	21.3607	21.5491	21.4659	Decrease
Mississippi - Missouri	17.1289	17.2416	22.7704	19.3692	18.9036	19.5874	19.5744	Increase	17.0509	28.4954	17.8787	26.9021	22.8301	22.6314	Increase
Caspian Sea, East Coast	16.6089	16.6699	15.316	17.323	15.9694	17.1811	16.4919	No change	18.0121	15.9376	16.8444	17.5331	17.2808	17.1216	Increase
Central Iran	14.3098	14.4814	13.8612	15.3238	14.249	14.5946	14.502	Increase	14.8788	14.081	15.2964	14.6084	14.7998	14.7329	Increase
Amu Darya	14.1702	14.2146	13.2211	14.8326	13.9515	14.3516	14.1143	No change	15.0492	13.4515	13.7153	14.9752	14.5755	14.3534	Increase
Columbia and Northwestern United States	13.2435	13.9444	11.3837	12.7921	12.5526	12.1792	12.5704	Decrease	13.4991	12.8861	12.1068	13.5417	12.5379	12.9143	Decrease
California	12.8051	12.8282	13.3461	12.0723	13.2888	12.8425	12.8756	No change	13.7695	14.0483	11.1695	13.1963	13.0119	13.0391	Increase
Arabian Peninsula	11.9481	11.899	11.2852	11.3786	11.5635	11.3521	11.4957	Decrease	16.6087	12.6832	11.912	12.4621	12.0898	13.1512	Increase
Krishna	10.9132	12.4579	13.8237	9.91768	14.35	10.2548	12.1608	Increase	11.6852	10.8463	11.6868	12.4134	12.2669	11.7797	Increase
Syr Darya	9.92258	10.2152	8.90151	10.653	9.59547	10.3568	9.9444	Increase	10.4128	9.15856	8.57144	10.5097	9.83604	9.69772	No change
Ziya He, Interior	8.45733	5.48264	6.96143	11.0835	11.1165	8.394	8.60762	No change	10.097	9.03976	15.3384	9.99168	6.49744	10.1929	Increase
Caspian Sea, South West Coast	7.73597	7.73794	8.28415	8.84487	8.12881	8.59965	8.31908	Increase	8.95458	8.83445	8.69682	9.09437	8.67126	8.8503	Increase
Godavari	5.33958	7.56735	7.15667	7.76002	10.1039	6.4687	7.81132	Increase	7.98314	5.28701	8.95362	8.8106	8.72507	7.95189	Increase
Mediterranean Sea, East Coast	5.2668	5.20316	5.89349	6.33426	6.18523	5.617	5.84663	Increase	6.67409	6.14944	6.63519	6.89448	6.0056	6.47176	Increase
China Coast	5.2051	3.89241	8.69305	4.82396	8.30482	10.4854	7.23993	Increase	7.32536	9.47676	5.59613	6.91983	10.1562	7.89485	Increase
Mexico, Northwest Coast	4.81098	4.3673	4.5682	3.95993	4.70619	4.19336	4.359	Decrease	4.14687	4.49918	5.08084	5.22893	5.33617	4.8584	Increase
Huang He	4.69203	3.67893	4.19997	4.67859	6.83261	5.27238	4.93249	No change	5.85062	4.30004	5.08732	5.46787	4.72314	5.0858	Increase
Mekong	4.36697	3.85283	3.75686	5.00439	3.02605	4.98811	4.12565	Decrease	4.35435	3.70795	4.61005	3.98983	5.37813	4.40806	No change
North America, Colorado	3.80334	3.81405	3.72991	3.45722	3.08762	3.35343	3.48845	Decrease	3.36162	4.11485	3.44273	3.60006	3.63268	3.63039	Decrease
Persian Gulf Coast	3.3671	3.50065	3.16794	3.52908	3.08012	3.2615	3.30786	Decrease	3.76509	3.25654	3.51865	3.31142	3.43965	3.45827	No change
South Chile, Pacific Coast	3.25335	3.30869	3.24097	3.30802	3.33817	3.52226	3.34362	No change	3.41099	3.43368	3.8179	3.43963	3.91665	3.60377	Increase
North Chile, Pacific Coast	3.24188	3.26494	3.25083	3.37456	3.20594	3.28905	3.27706	No change	3.32429	3.27389	3.42305	3.40773	3.52069	3.38993	Increase
Africa, North West Coast	3.05341	3.28203	3.84507	4.03486	3.69131	3.94276	3.75921	Increase	4.49094	4.51416	4.32153	3.86961	4.15852	4.27095	Increase
Mediterranean South Coast	2.71869	2.99565	3.23163	3.37145	3.46352	2.75427	3.1633	Increase	3.89162	3.24039	3.79456	3.96989	3.50634	3.68056	Increase
Gulf Coast	2.60635	2.11122	4.33305	4.44898	2.74836	3.05124	3.33857	Increase	3.06178	5.48638	4.16524	4.25287	5.19022	4.4313	Increase
Helmand	2.59276	2.60248	2.36236	2.71099	2.68774	2.50284	2.57328	No change	3.1113	2.3342	2.85654	2.81888	2.87639	2.79946	Increase
Philippines	2.43636	2.43277	1.75147	2.58205	1.7793	1.66243	2.0416	Decrease	2.72622	2.23895	2.40587	2.14594	1.77934	2.25926	Decrease
Great Basin	2.14704	2.1281	1.55003	2.03783	1.8223	2.01445	1.91054	Decrease	1.93617	1.86206	1.76989	2.11959	2.0993	1.9574	Decrease
Red Sea, East Coast	2.11162	2.04466	2.56691	2.20949	2.91637	2.3971	2.42691	Increase	2.49898	2.64239	2.24325	2.8365	2.39664	2.52355	Increase
Gobi Interior	2.10036	2.28526	1.82991	2.01994	2.61381	2.2394	2.19766	Increase	2.61555	1.7444	1.94029	2.51544	2.14818	2.19277	No change
Eastern Jordan - Syria	2.07549	2.03851	2.09781	2.1726	2.04563	2.09525	2.08996	No change	2.1797	2.0759	2.13374	2.20181	2.1847	2.15517	Increase
Tarim Interior	2.05602	2.06863	2.23547	2.17487	3.19165	2.34599	2.40332	Increase	2.03845	2.48274	1.96724	3.58131	2.56129	2.52621	Increase
Bo Hai - Korean Bay, North Coast	2.03188	1.81672	2.01929	3.09161	1.63169	2.85302	2.28246	No change	2.88641	2.20627	3.00776	2.34345	1.70268	2.42931	Increase
Java - Timor	1.9241	2.07227	1.87465	0.791992	1.71594	3.33357	1.95769	No change	1.59412	1.92959	1.28967	1.88687	3.70892	2.08183	No change
Rio Grande - Bravo	1.79413	1.67556	1.26511	1.8355	1.83791	1.65152	1.65312	Decrease	1.47045	1.58136	1.91467	2.1611	2.18557	1.86263	Increase
Guadalquivir	1.67797	1.86412	2.21366	2.16453	2.11065	2.09307	2.08921	Increase	2.87875	3.08741	2.844	2.28228	2.24972	2.66843	Increase
South America, Colorado	1.64301	1.75903	1.81092	1.50306	1.83578	1.59331	1.70042	Increase	2.10837	1.60545	1.98489	1.84699	1.6093	1.831	Increase
Adriatic Sea - Greece - Black Sea Coast	1.63013	1.62587	1.93692	1.87874	2.68254	2.1904	2.06289	Increase	2.67777	2.13483	2.37874	3.13106	1.89497	2.44348	Increase
Cauvery	1.5126	1.64469	2.74749	1.82961	2.15469	1.65088	2.00547	Increase	1.76011	2.45049	2.38507	2.42164	1.83292	2.17005	Increase
Black Sea, South Coast	1.5056	1.47099	2.02467	2.10482	1.80111	1.85752	1.85182	Increase	2.22369	2.09032	2.23293	2.26379	1.87283	2.13671	Increase
Spain, South and East Coast	1.50482	1.8535	2.31392	2.38008	1.96648	1.8152	2.06584	Increase	3.09155	2.53128	2.68454	2.28535	2.07892	2.53433	Increase
Narmada	1.46677	1.68941	1.75144	2.12507	3.03155	1.5237	2.02423	Increase	2.4345	1.45412	2.26836	3.08951	1.88835	2.22697	Increase
Viet Nam, Coast	1.36423	1.19238	0.984187	1.42883	1.13873	1.27508	1.20384	Decrease	1.4156	0.986803	1.31454	1.15783	1.31236	1.23743	No change
Rio Lerma	1.35453	1.15525	0.932028	1.52077	1.47768	1.27129	1.2714	No change	1.24837	1.10566	1.96645	1.78332	1.46852	1.51446	Increase
Yangtze	1.32083	1.7625	1.77777	1.41533	2.69146	2.41971	2.01335	Increase	2.71036	2.13842	1.90079	2.64684	2.37644	2.35457	Increase
Niger	1.25129	1.25135	0.994726	0.748263	1.10344	1.03434	1.02642	Decrease	1.0527	0.733964	1.13484	0.713847	0.754461	0.877962	Decrease
Pennar	1.18681	1.4662	1.59015	1.59037	1.36334	1.33926	1.46986	Increase	1.54896	1.24757	1.214	1.09738	1.16758	1.2551	No change
Tapti	1.18173	1.72351	1.45537	1.52134	2.3794	0.989114	1.61375	Increase	1.55883	1.04416	1.51577	2.26514	1.46908	1.5706	Increase
India East Coast	1.1359	1.43039	3.4058	3.56368	3.20747	1.80056	2.68158	Increase	3.16018	2.70092	3.32263	2.95121	2.55243	2.93747	Increase
Mexico, Interior	1.13552	0.954006	0.828556	1.12373	1.06336	0.875368	0.969005	Decrease	0.936182	1.00262	1.34645	1.29338	1.2236	1.16045	No change
Amur	1.11257	1.3093	0.965149	1.28651	1.10283	1.90482	1.31372	Increase	1.71834	1.26994	1.75345	1.52047	0.59557	1.37156	Increase
Guadiana	1.09006	1.20405	1.32648	1.31283	1.2168	1.196	1.25123	Increase	2.21053	1.98819	1.70913	1.48713	1.19804	1.71861	Increase
Peru, Pacific Coast	0.976629	0.89837	0.866302	0.93579	0.821008	1.25123	0.954539	No change	0.956608	1.02888	0.910686	0.650179	1.11878	0.933027	No change
Mahi	0.960664	0.867032	1.37201	1.16044	2.21844	1.03483	1.33055	Increase	1.27723	1.23271	1.44202	1.89086	0.911421	1.35085	Increase
Lake Chad	0.937836	1.01485	0.308248	0.333415	0.727901	0.41517	0.559916	Decrease	0.756976	0.215558	0.742031	0.257196	0.224202	0.439193	Decrease
Hong (Red River)	0.93391	0.870283	0.944849	1.33807	1.10688	0.996488	1.05131	No change	0.880286	0.910893	1.2343	0.836781	1.05029	0.982511	No change
Chao Phraya	0.816556	0.741753	0.802574	1.00521	0.746361	1.07066	0.873312	No change	0.960394	0.649756	1.09148	0.536818	1.34818	0.917326	Increase
Douro	0.79744	0.82228	1.26353	1.15961	1.05989	1.15056	1.09118	Increase	1.29791	1.59722	1.4577	1.12745	1.15536	1.32713	Increase
Farahrud	0.793596	0.789985	0.732132	0.815829	0.77507	0.761539	0.774911	No change	0.831083	0.774655	0.830423	0.807448	0.800503	0.808822	No change
Ebro	0.789199	0.867477	0.917052	0.925532	0.912504	1.04085	0.932684	Increase	1.26023	1.32038	1.21529	0.978603	0.99462	1.15382	Increase
Hamun-i-Mashkel	0.773575	0.781716	0.716715	0.751297	0.773347	0.746709	0.753957	No change	0.806226	0.653114	0.771494	0.78427	0.810889	0.765199	No change
Arabian Sea Coast	0.725577	0.762072	0.752478	0.71417	0.702469	0.71814	0.729866	No change	0.786566	0.660054	0.732661	0.72019	0.759202	0.731734	No change
Murray - Darling	0.709038	1.0027	1.15053	1.32539	0.82469	1.36405	1.13347	Increase	1.58289	1.52434	1.24829	1.22945	1.58606	1.43421	Increase
Tagus	0.703244	0.741554	0.819651	0.806768	0.638998	0.745197	0.750434	No change	0.96493	1.08799	0.921281	0.794284	0.680057	0.889709	Increase
India South Coast	0.702742	0.631961	2.41769	1.09892	1.41467	0.779259	1.2685	Increase	1.00937	1.71164	1.77299	1.48609	0.836993	1.36342	Increase
Rio Verde	0.695973	0.644348	0.543786	0.802223	0.814016	0.766633	0.714201	No change	0.7584	0.729621	0.948655	1.08873	0.918897	0.88886	Increase
Irrawaddy	0.692992	0.705625	0.857202	0.794789	0.676638	0.779263	0.762703	No change	0.840807	0.791301	0.890812	0.71591	1.03433	0.854631	Increase
South Africa, West Coast	0.676309	0.642221	0.691887	0.707645	0.657068	0.612358	0.662236	No change	0.655239	0.743992	0.784274	0.747111	0.654474	0.717018	No change
Gulf of Mexico, North Atlantic Coast	0.657133	0.847616	0.686978	1.29286	0.817906	0.948739	0.918819	Increase	0.881763	1.34461	1.08531	0.958143	1.3323	1.12043	Increase
Dead Sea	0.637798	0.62743	0.645918	0.679862	0.643552	0.619472	0.643247	No change	0.694856	0.666647	0.668253	0.68591	0.662307	0.675594	No change
Saskatchewan - Nelson	0.631786	0.602288	0.893268	0.292687	0.552864	0.663117	0.600845	No change	0.685745	0.974494	0.645463	0.751044	0.686937	0.748737	No change
Caribbean Coast	0.62141	0.603482	0.756238	0.525227	0.454949	0.839811	0.635941	No change	1.0345	0.984019	0.642585	0.7913	0.733483	0.837177	Increase
South Africa, South Coast	0.619686	0.613456	0.716899	0.57776	0.685094	0.696808	0.658003	No change	0.663304	0.735142	0.738379	0.827872	0.702877	0.733515	Increase
Africa, North Interior	0.598294	0.602141	0.628873	0.871295	0.730284	0.914361	0.749391	Increase	1.14344	0.712432	0.945074	0.897235	1.07344	0.954323	Increase
India North East Coast	0.527453	0.618198	0.56464	0.465203	0.615943	0.407295	0.534256	No change	0.563287	0.592532	0.716853	0.619082	0.745434	0.647437	No change
North and South Korea	0.514745	0.497664	1.50772	0.512109	0.55579	0.61626	0.737908	No change	0.574712	1.44037	0.550741	0.485729	0.840272	0.778364	No change
Volga	0.512435	0.550683	0.528623	0.579812	0.494957	0.47761	0.526337	No change	0.570246	0.619746	0.728746	0.556864	0.485534	0.592227	No change
Limpopo	0.495349	0.430845	0.83354	0.537632	0.768295	0.486987	0.61146	No change	0.3011	0.644327	0.719561	0.809975	0.536179	0.602228	Increase
La Plata	0.482797	0.672358	0.674471	0.616488	0.55624	0.669857	0.637883	Increase	0.819856	0.747659	1.07702	0.753278	0.614101	0.802384	Increase
Baja California	0.476986	0.477601	0.435937	0.454408	0.451395	0.453643	0.454597	No change	0.456955	0.432372	0.465382	0.45809	0.481767	0.458913	No change
Shebelli - Juba	0.441418	0.454806	0.209115	0.426723	0.398143	0.570909	0.411939	No change	0.485871	0.337779	0.440183	0.295157	0.611553	0.434108	No change
Japan	0.413602	0.278753	1.27743	0.383839	0.39472	0.712252	0.6094	No change	0.380159	0.83212	0.292236	0.744377	0.431522	0.536083	No change
Spain - Portugal, Atlantic Coast	0.387726	0.414096	0.460691	0.481868	0.363945	0.504469	0.445014	No change	0.55599	0.783205	0.628783	0.392309	0.44853	0.561763	Increase
Lake Balkash	0.368759	0.397861	0.278421	0.517412	0.45062	0.492006	0.427264	No change	0.386317	0.256047	0.273231	0.643725	0.394633	0.390791	No change
Gulf of Thailand Coast	0.359919	0.29822	0.123436	0.326528	0.24671	0.328128	0.264604	No change	0.439331	0.129282	0.303591	0.422562	0.376222	0.334198	No change
St Lawrence	0.354085	0.30518	0.511141	0.413336	0.344299	0.354592	0.385709	No change	0.283789	0.600078	0.314731	0.408408	0.273203	0.376042	No change
Caspian Sea Coast	0.344031	0.375525	0.282189	0.372464	0.284853	0.317385	0.326483	No change	0.43084	0.38722	0.504806	0.40089	0.296845	0.40412	No change
Mahandi	0.343285	0.237695	0.628906	0.261869	0.510184	0.374029	0.402537	No change	0.359549	0.297682	0.385477	0.459666	0.756746	0.451824	No change
Italy, West Coast	0.340053	0.33825	0.463267	0.357708	0.572423	0.559059	0.458141	Increase	0.701999	0.706184	0.843797	0.793308	0.468231	0.702704	Increase
Rift Valley	0.315785	0.292173	0.128932	0.223419	0.310139	0.335187	0.25797	No change	0.238209	0.205076	0.253941	0.217999	0.23017	0.229079	No change
Orange	0.285736	0.254633	0.648828	0.373017	0.441995	0.511176	0.44593	Increase	0.1895	0.711166	0.564777	0.472137	0.556185	0.498753	Increase
Mediterranean Sea Islands	0.284291	0.382762	0.447932	0.42321	0.444775	0.447593	0.429255	Increase	0.560283	0.450059	0.579696	0.500241	0.39108	0.496272	Increase
Caribbean	0.278006	0.250311	0.494872	0.363402	0.61648	0.66337	0.477687	Increase	0.780516	0.650934	0.401843	0.927996	0.625764	0.67741	Increase
Salinas Grandes	0.272029	0.302629	0.366976	0.307586	0.270639	0.281873	0.305941	No change	0.351087	0.289894	0.357165	0.280584	0.223798	0.300506	No change
Rio Balsas	0.2682	0.235348	0.281688	0.214417	0.2936	0.396336	0.284278	No change	0.380491	0.315945	0.410574	0.391684	0.456241	0.390987	Increase
Yasai	0.250742	0.241769	0.242233	0.250083	0.277357	0.214718	0.245232	No change	0.304587	0.247725	0.345325	0.204451	0.428278	0.306073	No change
Zambezi	0.249968	0.239243	0.506487	0.187383	0.354321	0.404949	0.338476	Increase	0.123989	0.682599	0.254157	0.305044	0.469801	0.367118	No change
Negro	0.226751	0.233499	0.228974	0.22591	0.230766	0.234189	0.230668	No change	0.232394	0.207078	0.238653	0.220595	0.226542	0.225053	No change
Southern Central America	0.207599	0.214497	0.273912	0.268529	0.218172	0.350487	0.265119	No change	0.570479	0.336781	0.344561	0.283588	0.271845	0.361451	Increase
Po	0.197005	0.195327	0.105097	0.218162	0.331619	0.278286	0.225698	No change	0.519169	0.599454	0.436523	0.432758	0.317806	0.461142	Increase
Italy, East Coast	0.196863	0.128666	0.282393	0.244932	0.616074	0.390708	0.332554	No change	0.626576	0.564609	0.682146	0.873772	0.350433	0.619507	Increase
Sri Lanka	0.192334	0.165275	0.344367	0.138229	0.598763	0.395188	0.328364	Increase	0.432397	0.377851	0.365978	0.420448	0.446169	0.408569	Increase
New Zealand	0.185394	0.176419	0.218072	0.16042	0.2397	0.168221	0.192566	No change	0.182942	0.15767	0.157079	0.233579	0.188805	0.184015	No change
Australia, East Coast	0.174084	0.279712	0.189086	0.27783	0.12421	0.235122	0.221192	No change	0.307565	0.388695	0.361722	0.211961	0.27456	0.308901	Increase
Africa, Indian Ocean Coast	0.164885	0.147522	0.271275	0.0849036	0.213521	0.237628	0.19097	No change	0.0428361	0.223728	0.13689	0.167032	0.218739	0.157845	No change
Uruguay - Brazil, South Atlantic Coast	0.164742	0.172852	0.230013	0.240625	0.118144	0.120221	0.176371	No change	0.292371	0.240213	0.274684	0.150687	0.162041	0.223999	No change
East Brazil, South Atlantic Coast	0.156009	0.202884	0.185285	0.157808	0.159348	0.0670688	0.154479	No change	0.278195	0.137191	0.209061	0.166	0.206947	0.199479	No change
Orinoco	0.128529	0.135208	0.179531	0.140114	0.115399	0.183774	0.150805	No change	0.296504	0.225811	0.199029	0.219959	0.143289	0.216918	No change
Sao Francisco	0.127252	0.115422	0.165755	0.158719	0.129048	0.065313	0.126851	No change	0.119481	0.163794	0.240734	0.198326	0.140857	0.172638	No change
Africa, East Central Coast	0.125537	0.135526	0.0657862	0.214033	0.0973435	0.13469	0.129476	No change	0.114806	0.0799738	0.182187	0.0732557	0.160401	0.122125	No change
Mar Chiquita	0.118762	0.163781	0.222172	0.198989	0.151323	0.156783	0.17861	No change	0.25964	0.164062	0.259584	0.124744	0.196889	0.200984	No change
Pacific Central Coast	0.118088	0.0907614	0.0887904	0.0795764	0.125239	0.0707948	0.0910324	No change	0.150102	0.0940526	0.109464	0.17197	0.0847604	0.12207	No change
United States, North Atlantic Coast	0.104548	0.126709	0.128703	0.100421	0.152741	0.229338	0.147583	No change	0.116745	0.244699	0.0611509	0.15019	0.273839	0.169325	No change
Africa, Red Sea - Gulf of Aden Coast	0.102915	0.100077	0.0404155	0.0777516	0.0729295	0.125736	0.0833819	No change	0.0612607	0.0541241	0.0726441	0.0406374	0.112671	0.0682674	No change
France, West Coast	0.102107	0.143809	0.075575	0.190647	0.202417	0.128178	0.148125	No change	0.316034	0.390024	0.298337	0.211542	0.184008	0.279989	Increase
Xun Jiang	0.0909794	0.0972967	0.148108	0.154081	0.159217	0.170578	0.145856	No change	0.12079	0.119416	0.209556	0.204077	0.184095	0.167587	No change
Ural	0.0895102	0.113071	0.0638853	0.119656	0.0785267	0.0918374	0.0933953	No change	0.115875	0.0801042	0.118686	0.111326	0.057967	0.0967916	No change
Colombia - Ecuador, Pacific Coast	0.0886508	0.0815229	0.0916726	0.0863253	0.0805016	0.213532	0.110711	No change	0.0784968	0.0913189	0.0897274	0.091399	0.112537	0.0926959	No change
Salween	0.0794092	0.0832518	0.10462	0.0941221	0.0683832	0.106522	0.0913798	No change	0.096235	0.0898575	0.123759	0.0600242	0.178192	0.109613	No change
Ob	0.0773553	0.129113	0.0607964	0.133747	0.11224	0.1472	0.116619	No change	0.124518	0.0383752	0.069686	0.137618	0.0569494	0.0854294	No change
Danube	0.0736114	0.146499	0.183337	0.0998885	0.172887	0.23839	0.1682	No change	0.248327	0.317875	0.298842	0.327916	0.0947401	0.25754	Increase
Africa, West Coast	0.0734883	0.0921173	0.083684	0.0938777	0.0835504	0.0958147	0.0898088	No change	0.0939367	0.0812508	0.121478	0.0891177	0.0779069	0.092738	No change
Madasgacar	0.0692022	0.205682	0.31526	0.232394	0.0737462	0.120773	0.189571	Increase	0.0930381	0.160964	0.105453	0.0912206	0.1164	0.113415	No change
Australia, South Coast	0.0690715	0.0838928	0.0631841	0.0357309	0.0403566	0.0592659	0.0564861	No change	0.0555825	0.0542809	0.0438065	0.0606686	0.0410054	0.0510688	No change
Volta	0.0675827	0.0720167	0.0717049	0.0662943	0.0843536	0.06848	0.0725699	No change	0.0669615	0.0505388	0.112215	0.022602	0.0545299	0.0613695	No change
Bay of Bengal, North East Coast	0.0656546	0.0764803	0.0734958	0.0562392	0.0727306	0.0672467	0.0692385	No change	0.232708	0.0625521	0.0813141	0.0586359	0.147268	0.116496	No change
Amazon	0.0633575	0.094528	0.0690252	0.123097	0.112731	0.120966	0.104069	No change	0.107372	0.128501	0.155156	0.195225	0.103219	0.137895	No change
South Argentina, South Atlantic Coast	0.0626748	0.0633106	0.0436698	0.0644781	0.0684434	0.0542136	0.0588231	No change	0.0655036	0.0576139	0.0727464	0.0672709	0.0528041	0.0631878	No change
La Puna Region	0.0626642	0.0378862	0.0695319	0.0521186	0.0521642	0.0677904	0.0558983	No change	0.0438427	0.0749618	0.0673573	0.0475224	0.0679427	0.0603254	No change
Sittang	0.0616091	0.0650281	0.0712238	0.0696389	0.0521599	0.0616669	0.0639435	No change	0.0695948	0.0550077	0.0668767	0.0564372	0.0848208	0.0665474	No change
South China Sea Coast	0.0547584	0.0420275	0.0893458	0.110013	0.0700884	0.105102	0.0833152	No change	0.0908927	0.140468	0.11047	0.0919583	0.110613	0.10888	No change
Don	0.0492508	0.062812	0.0581019	0.0455116	0.037419	0.0435315	0.0494752	No change	0.0857333	0.170034	0.155494	0.102837	0.0522043	0.113261	No change
Gironde	0.0491576	0.0506566	0.0267772	0.0417368	0.0615606	0.0972568	0.0555976	No change	0.0789523	0.135479	0.10604	0.0647491	0.0767969	0.0924034	No change
Black Sea, North Coast	0.0453529	0.0717515	0.109052	0.0830577	0.076898	0.118039	0.0917595	No change	0.18453	0.252379	0.318988	0.18752	0.14397	0.217477	Increase
Sinai Peninsula	0.0433545	0.0425672	0.0412491	0.0439151	0.0442098	0.0407801	0.0425443	No change	0.0688781	0.0412323	0.0424581	0.0478893	0.0442399	0.0489395	No change
Dnieper	0.0408474	0.0793591	0.0972713	0.0464169	0.0349869	0.0684051	0.0652878	No change	0.0739503	0.26716	0.197888	0.135453	0.0727634	0.149443	No change
Australia, Interior	0.0379897	0.0348569	0.0442998	0.0100595	0.0365391	0.0196101	0.0290731	No change	0.0171824	0.0379729	0.0179847	0.0525428	0.0236071	0.029858	No change
Yucatán Peninsula	0.0337045	0.0383485	0.062116	0.0707178	0.0399964	0.075449	0.0573256	No change	0.0631991	0.0333387	0.091704	0.156561	0.0817606	0.0853127	No change
Peninsula Malaysia	0.033277	0.0361683	0.0345266	0.0471148	0.0554881	0.0764088	0.0499413	No change	0.0821164	0.0289724	0.192822	0.0233577	0.153492	0.096152	No change
Papaloapan	0.0323103	0.0347447	0.0394069	0.0379746	0.0406903	0.0570129	0.0419659	No change	0.0628377	0.047427	0.0528355	0.0542479	0.0539184	0.0542533	No change
North Gulf	0.031609	0.0159169	0.0141484	0.083793	0.0707372	0.0458815	0.0460954	No change	0.0416726	0.0238776	0.105244	0.083228	0.0779362	0.0663917	No change
Australia, West Coast	0.0306733	0.0258037	0.0489974	0.00772516	0.0264891	0.0474496	0.031293	No change	0.0299759	0.0770354	0.0577996	0.0526987	0.0643708	0.0563761	No change
North Argentina, South Atlantic Coast	0.0277387	0.0645838	0.00893204	0.038162	0.0840652	0.0978344	0.0587155	No change	0.0475481	0.0122226	0.0317754	0.0664451	0.0536552	0.0423293	No change
Loire	0.0257113	0.0327578	0.0730673	0.0078603	0.123935	0.130469	0.0736178	No change	0.137265	0.201386	0.0447539	0.0916786	0.127728	0.120562	Increase
Sweden	0.0216092	0.0129436	0.0444217	0.0143331	0.0272763	0.0590717	0.0316093	No change	0.000456409	0.0802546	0.03316	0.0386191	0.0602597	0.04255	No change
Rhine	0.0215988	0.00959776	0.0362454	0.0210645	0.0395418	0.045207	0.0303313	No change	0.0144466	0.0449901	0.0646102	0.0235244	0.065812	0.0426766	No change
France, South Coast	0.0214285	0.0314017	0.00797408	0.0430858	0.0123382	0.0228867	0.0235373	No change	0.0830984	0.0904446	0.081906	0.0424846	0.0221328	0.0640132	No change
Pampas Region	0.0158236	0.0289932	0.0172629	0.0039115	0.0190196	0.0334081	0.0205191	No change	0.0277188	0.00665837	0.0129801	0.0155918	0.01195	0.0149798	No change
Seine	0.0143974	0.0121998	0.010134	0.00472009	0.0435387	0.0500976	0.0241381	No change	0.0305809	0.0508991	0.015537	0.0351555	0.050775	0.0365895	No change
Tiber	0.0139664	0.0154889	0.0200682	0.00547556	0.0621517	0.0521831	0.0310735	No change	0.0565563	0.0636747	0.112655	0.068019	0.0247137	0.0651237	No change
Yenisey	0.0139191	0.0146038	0.00621178	0.00702407	0.0128922	0.0271027	0.0135669	No change	0.0132807	0.00556272	0.0087828	0.0171795	0.0081084	0.0105828	No change
Australia, North Coast	0.0136449	0.020137	0.0300541	0.0209817	0.0230423	0.0342161	0.0256862	No change	0.0268798	0.0509957	0.0464577	0.0357063	0.0272215	0.0374522	No change
Pacific and Arctic Coast	0.0132703	0.00990604	0.019313	0.0120448	0.0114252	0.0124522	0.0130282	No change	0.0098081	0.00834869	0.00930021	0.0122996	0.00727288	0.00940589	No change
Wisla	0.0125833	0.00157154	0.0449042	0.00161456	0.0040851	0.0203493	0.0145049	No change	0.0125612	0.127346	0.0350465	0.0174964	0.00606512	0.0397031	No change
Senegal	0.010822	0.0129525	0.0200305	0.0166267	0.0125331	0.0200039	0.0164294	No change	0.015929	0.0162697	0.0239699	0.0129852	0.0114622	0.0161232	No change
Congo	0.00887894	0.00938974	0.00244754	0.0129828	0.0107764	0.010632	0.0092457	No change	0.0085173	0.00267741	0.0220296	0.00844086	0.0138337	0.0110998	No change
Scandinavia, North Coast	0.00875351	0.0047015	0.000674652	0.0172132	0.00416979	0.0272262	0.0107971	No change	0.004145	0.0188791	0.0220031	0.0107936	0.0238705	0.0159382	No change
Sumatra	0.00870035	0.0173426	0.0228457	0.0257514	0.0388297	0.0689672	0.0347473	No change	0.0915384	0.0224383	0.0314358	0.0291917	0.0596787	0.0468566	No change
India West Coast	0.00764076	0.0212394	0.0502172	0.0058479	0.0252368	0.0296014	0.0264285	No change	0.00205816	0.00271342	0.00479868	0.0191412	0.0352061	0.0127835	No change
Tasmania	0.00644099	0.00392417	0.00611605	0.00295885	0.00181218	0.00803169	0.00456859	No change	0.003453	0.00264261	0.00722279	0.00308727	0.0210278	0.00748669	No change
Magdalena	0.0062563	0.00370157	0.00488066	0.00755666	0.00242388	0.00818037	0.00534863	No change	0.0251389	0.0107135	0.0151274	0.0101455	0.000283316	0.0122817	No change
Atlantic Ocean Seaboard	0.00576005	0.00787569	0.0165164	0.00119459	0.0364516	0.0108799	0.0145836	No change	0.013939	0.0122181	0.00177841	0.0169425	0.0369079	0.0163572	No change
Mackenzie	0.00491184	0.00443446	0.00601176	0.00176113	0.00265696	0.00662763	0.00429839	No change	0.00229324	0.00117507	0.00268826	0.00292389	0.00222221	0.00226053	No change
Africa, South Interior	0.00463232	0.00338125	0.0128838	0.00379844	0.00473289	0.0111189	0.00718306	No change	0.000453197	0.0200274	0.00903428	0.00238088	0.0109369	0.00856655	No change
Grijalva - Usumacinta	0.00410528	0.00777949	0.0111415	0.00118813	0.00661694	0.00479491	0.0063042	No change	0.031926	0.0122594	0.0105616	0.0157316	0.0269795	0.0194916	No change
Brahamani	0.00357115	0.00463181	0.034265	0.00701354	0.0121881	0.0108061	0.0137809	No change	0.0247679	0.00440093	0.048618	0.00772397	0.0258852	0.0222792	No change
Tocantins	0.00329304	0.00469463	0.00637792	0.00644946	0.000252933	0.00620187	0.00479536	No change	0.00758376	0.00850356	0.0104329	0.00621177	0.00627343	0.00780109	No change
Parnaiba	0.00304925	0	0.00395731	0	0.00172349	0	0.00113616	No change	0.000431235	0.00379766	0.000612257	0.00149479	0.00187158	0.0016415	No change
Central Patagonia Highlands	0.00271099	0.00311855	0.00332663	9.08663e-05	0.00184759	0.00285826	0.00224838	No change	0.00207719	0.000857742	0.000600777	6.66531e-05	0.00263285	0.00124704	No change
Siberia, West Coast	0.00257502	0.00224994	0.000977461	0.000411139	0.00164892	0.000650637	0.00118762	No change	0.000505554	0.000929675	0.000330352	0.00257969	0.000731956	0.00101545	No change
Oder	0.00247217	0.00250706	0.0135084	0	0.0117184	0.0155438	0.00865553	No change	0.0111718	0.0289155	0.0126247	0.0137524	0.0136078	0.0160144	No change
Finland	0.00224439	0.0057137	0.0209121	0.0235947	0.0052113	0.00498943	0.0120842	No change	0.012647	0.0320452	0.037955	0.0172256	0.0264105	0.0252567	No change
Lena	0.00203847	0.000947894	0.00105233	0.000484143	0.000369915	0.000915799	0.000754017	No change	0.000321505	0.000185053	1.15111e-05	0.00053693	0.000127038	0.000236408	No change
Dniester	0.00183669	0.013623	0.0227324	0.00726499	0.00836548	0.0248984	0.0153768	No change	0.0262196	0.0289415	0.0485018	0.0209113	0.0126573	0.0274463	No change
Neva	0.00173762	0.00185613	0.00796769	0.00264742	0.000801504	0.000555954	0.00276574	No change	0.00109463	0.0112145	0.00304898	0.00220256	0.00599792	0.00471171	No change
Isthmus of Tehuantepec	0.00140588	0.00433714	0.0125611	0.00240512	0.000987543	0.0147344	0.00700507	No change	0.0607476	0.0194704	0.0270019	0.0154578	0.00949682	0.0264349	No change
Scheldt	0.0013727	0	0.00322257	0.00215734	0.00206735	0.00301663	0.00209278	No change	0.000792008	0.00480538	0.00457187	0	0.0059569	0.00322523	No change
Northwest Territories	0.00111178	8.84654e-05	0.000753224	0.000903885	0.000859108	0.00158209	0.000837354	No change	0.000352274	0.000372077	0.000462016	0.000600194	0.000238767	0.000405066	No change
Namibia, Coast	0.000857657	0.000158864	0.000243472	0.00129002	0.00134393	0.00117754	0.000842763	No change	0.000138919	0.00128999	0.0021914	0.00124437	0.000862381	0.00114541	No change
Sulawesi	0.000720106	0.0146264	0.000540275	0.0172729	0.0522834	0.0322372	0.023392	No change	0.00948328	0	0.00885364	0.0197226	0.0280038	0.0132127	No change
Angola, Coast	0.00068255	0.00107396	9.71025e-05	0.00107959	0.000529867	0.00123211	0.000802525	No change	0.000969214	7.60433e-05	0.00175228	0.00244349	0.000199858	0.00108818	No change
Russia, Barents Sea Coast	0.000676912	0.000197428	0.00144742	0.00130792	0.00181628	1.00611e-05	0.000955822	No change	0.000877674	0.0013987	0.000678544	0.00141592	0.000324874	0.000939144	No change
Gulf of Guinea	0.000383255	0.000801941	0.000179594	0.000983835	0.00119289	0.000553767	0.000742405	No change	0.00134004	1.80595e-05	0.00172408	0.000187008	0.000231566	0.00070015	No change
England and Wales	0.00037599	0.000697253	0.00073379	0.000140117	0.01308	0.000960344	0.0031223	No change	0.000760361	0.000400258	0.000442688	0.018288	0.00129535	0.00423733	No change
Russia, South East Coast	0.000168739	0.0126797	0.0223587	0.00240031	0.0383038	0.0120202	0.0175525	No change	0.022757	0.0363555	0.00423946	0.0207075	0.00141018	0.0170939	No change
Siberia, North Coast	0.000134063	2.24476e-06	1.20048e-05	1.79255e-05	0.000103113	2.29385e-06	2.75164e-05	No change	4.81558e-06	3.6812e-07	4.33454e-06	1.0509e-05	6.27252e-07	4.13089e-06	No change
Plateau of Tibet Interior	7.72805e-05	0.000131519	2.26364e-05	8.36345e-05	0.000169648	1.4782e-06	8.17832e-05	No change	2.27891e-05	1.42256e-06	9.46112e-05	4.20191e-05	7.25357e-07	3.23135e-05	No change
Kara Sea Coast	4.79774e-05	3.30556e-07	1.50643e-06	8.99176e-06	0.000296325	8.25749e-07	6.15959e-05	No change	3.26576e-06	1.83575e-06	0.000162967	2.25513e-07	5.49067e-07	3.37687e-05	No change
Hudson Bay Coast	4.79234e-05	1.28021e-05	1.18586e-05	1.31874e-05	0.000164929	9.09722e-06	4.23748e-05	No change	3.18132e-05	8.12207e-05	5.69262e-06	0.000438765	3.1238e-06	0.000112123	No change
Arctic Ocean Islands	2.13568e-05	1.08315e-06	6.3535e-07	9.38039e-07	3.23759e-06	2.54029e-06	1.68688e-06	No change	1.5267e-06	6.46806e-07	7.23323e-07	0	3.27216e-06	1.2338e-06	No change
Poland Coast	1.94881e-05	0	0.00139682	0	0.00654476	0.00145598	0.00187951	No change	0	0.0055767	0.000981821	0.00734151	0.00144979	0.00306996	No change
Iceland	1.2879e-05	9.72905e-06	0.000220469	0.000192926	0.000125327	0.000351532	0.000179997	No change	2.94492e-05	0.000122681	3.9813e-05	0.000262838	0.000227667	0.00013649	No change
Neman	0	0	0.00680157	0	0.000706355	0	0.00150158	No change	0	0.0391843	0.00317974	0.00414053	0	0.00930092	No change
Rhône	0	0	0	0.00577107	0.00446442	0.0149617	0.00503944	No change	0.0118007	0.0211349	0.0201547	0.00737569	0.0103413	0.0141614	No change
Papua New Guinea Coast	0	0	0	0	0.000139704	8.47623e-05	4.48933e-05	No change	4.49589e-05	0	0	0.000185154	2.46084e-05	5.09443e-05	No change
Taiwan	0	0	0	0.00271204	0.00129778	0.0123569	0.00327334	No change	0.00361769	0.00111336	0	0.00624084	0.0150869	0.00521175	No change
Andaman - Nicobar Islands	0	0	0.000460503	0	0	0.000173135	0.000126728	No change	6.60969e-05	0.000353465	6.60969e-05	0	0.000107038	0.000118539	No change
Churchill	0	0	2.99709e-07	1.34647e-06	1.67903e-06	2.29159e-06	1.12336e-06	No change	0	0	2.99709e-07	0	0	5.99418e-08	No change
North Brazil, South Atlantic Coast	0	0.000215969	0.000493683	0.000350287	0.000210234	0	0.000254035	No change	0.0010673	0.00194143	0.00102809	0.000549257	0	0.000917216	No change
Fraser	0	0.000301911	0.000642394	4.73066e-05	4.26813e-06	0.000245829	0.000248342	No change	0.000165516	0.000166307	6.95222e-05	8.27231e-05	1.07973e-05	9.89732e-05	No change
North Borneo Coast	0	0	0.000169461	0	0	0	3.38922e-05	No change	0	0	0	0	0	0	No change
Palau and East Indonesia	0	0.0068017	0.00290932	0.00362219	0.000382748	0.0072766	0.00419851	No change	0.00299769	0.00242496	0.00571452	2.42096e-05	0.00734678	0.00370163	No change
Sepik	0	0	0	0	0	0	0	No change	0	0	0	0	0	0	No change
Elbe	0	0	0.00863278	0	0.00340312	0.00167907	0.00274299	No change	0.00242555	0.0058534	0.0127408	0.00584102	0.00818217	0.00700859	No change
Daugava	0	0	0.00234303	0.000107373	0	0.000117051	0.00051349	No change	0	0.00791223	0.00071649	0.000690762	0.000271337	0.00191816	No change
Hainan	0	0	0	0	0	0	0	No change	0.00963487	0	0	0	0	0.00192697	No change
Narva	0	0	0.000826532	0	0	0	0.000165306	No change	0	0.00441456	1.27532e-05	0.00178661	0.000157074	0.0012742	No change
St John	0	0	0.000346965	0.000360322	0.000353638	0	0.000212185	No change	0	0.000648526	0.000292118	0	0	0.000188129	No change
South Pacific Islands	0	0	9.60644e-05	0	0.000625752	0.000763111	0.000296986	No change	0	0.000219509	9.60644e-05	0.000486451	0.00030524	0.000221453	No change
Maas	0	0	0	0	0.000523373	0	0.000104675	No change	0	0.000174227	0.003664	0.000349384	0.000604676	0.000958458	No change
Northern Dvina	0	0.00105006	0.00190372	0.00334142	0.00169795	0	0.00159863	No change	0.00165942	0.00292796	0.00226547	0.00259589	0.000941995	0.00207815	No change
Baltic Sea Coast	0	0.000248222	0.00323347	0.000227329	0.000222224	0.00104914	0.000996076	No change	0.000185091	0.00806345	0.00175786	0.00474427	0.00279452	0.00350904	No change
Ireland	0	0	0	0	0.000346923	0.000580501	0.000185485	No change	0	0	0	0	0.000362541	7.25082e-05	No change
Denmark - Germany Coast	0	0	0.0244872	0.000690988	0.00394273	0.0053766	0.0068995	No change	0	0.0472143	8.89426e-05	0.0222523	0.0100809	0.0159273	No change
Irian Jaya Coast	0	0.000528837	0.000278837	0	0	0.000850464	0.000331628	No change	7.72577e-05	0.000258167	0	2.56817e-05	0.00117022	0.000306265	No change
Kalimantan	0	0.000216711	0	0	0	0.00083015	0.000209372	No change	0	0	0	0	0.00151413	0.000302826	No change
Scotland	0	0	0	0	0	0	0	No change	0	0	0	0	0	0	No change
Northeast South America, South Atlantic Coast	0	6.99379e-06	0.00230892	0.000159349	0.000792358	0.00654964	0.00196345	No change	0.0306371	0.00550031	0.00253066	0.00740995	0.00353972	0.00992355	No change
Fly	0	0	0	0	0	0	0	No change	0	0	0	0	0	0	No change
Solomon Islands	0	0	0	0	0	0	0	No change	0	0	0	0	0	0	No change
Ems - Weser	0	0	0.014358	0	0.00276406	0.00805441	0.00503529	No change	0.0154652	0.0315224	0.0101471	0.0113326	0.0172994	0.0171533	No change
Micronesia	NaN	NaN	NaN	NaN	NaN	NaN	NaN	NaN	NaN	NaN	NaN	NaN	NaN	NaN	NaN
Wake - Marshall Islands	NaN	NaN	NaN	NaN	NaN	NaN	NaN	NaN	NaN	NaN	NaN	NaN	NaN	NaN	NaN
Kiribati - Nauru	NaN	NaN	NaN	NaN	NaN	NaN	NaN	NaN	NaN	NaN	NaN	NaN	NaN	NaN	NaN
North Marina Islands and Guam	NaN	NaN	NaN	NaN	NaN	NaN	NaN	NaN	NaN	NaN	NaN	NaN	NaN	NaN	NaN
Tuvalu	NaN	NaN	NaN	NaN	NaN	NaN	NaN	NaN	NaN	NaN	NaN	NaN	NaN	NaN	NaN
Global	456.723	452.775	491.582	488.885	513.32	470.002	483.313		544.742	494.458	537.83	523.81	518.999	523.968

## Sheet: Figure 4a
Basin (unit km3 per year)	Baseline
Ganges - Bramaputra	56.0791
Sabarmati	52.5829
Tigris - Euphrates	34.1029
Indus	28.7093
Nile	22.2199
Mississippi - Missouri	17.1289
Caspian Sea, East Coast	16.6089
Central Iran	14.3098
Amu Darya	14.1702
Columbia and Northwestern United States	13.2435
California	12.8051
Arabian Peninsula	11.9481
Krishna	10.9132
Syr Darya	9.92258
Ziya He, Interior	8.45733
Caspian Sea, South West Coast	7.73597
Godavari	5.33958
Mediterranean Sea, East Coast	5.2668
China Coast	5.2051
Mexico, Northwest Coast	4.81098
Huang He	4.69203
Mekong	4.36697
North America, Colorado	3.80334
Persian Gulf Coast	3.3671
South Chile, Pacific Coast	3.25335
North Chile, Pacific Coast	3.24188
Africa, North West Coast	3.05341
Mediterranean South Coast	2.71869
Gulf Coast	2.60635
Helmand	2.59276
Philippines	2.43636
Great Basin	2.14704
Red Sea, East Coast	2.11162
Gobi Interior	2.10036
Eastern Jordan - Syria	2.07549
Tarim Interior	2.05602
Bo Hai - Korean Bay, North Coast	2.03188
Java - Timor	1.9241
Rio Grande - Bravo	1.79413
Guadalquivir	1.67797
South America, Colorado	1.64301
Adriatic Sea - Greece - Black Sea Coast	1.63013
Cauvery	1.5126
Black Sea, South Coast	1.5056
Spain, South and East Coast	1.50482
Narmada	1.46677
Viet Nam, Coast	1.36423
Rio Lerma	1.35453
Yangtze	1.32083
Niger	1.25129
Pennar	1.18681
Tapti	1.18173
India East Coast	1.1359
Mexico, Interior	1.13552
Amur	1.11257
Guadiana	1.09006
Peru, Pacific Coast	0.976629
Mahi	0.960664
Lake Chad	0.937836
Hong (Red River)	0.93391
Chao Phraya	0.816556
Douro	0.79744
Farahrud	0.793596
Ebro	0.789199
Hamun-i-Mashkel	0.773575
Arabian Sea Coast	0.725577
Murray - Darling	0.709038
Tagus	0.703244
India South Coast	0.702742
Rio Verde	0.695973
Irrawaddy	0.692992
South Africa, West Coast	0.676309
Gulf of Mexico, North Atlantic Coast	0.657133
Dead Sea	0.637798
Saskatchewan - Nelson	0.631786
Caribbean Coast	0.62141
South Africa, South Coast	0.619686
Africa, North Interior	0.598294
India North East Coast	0.527453
North and South Korea	0.514745
Volga	0.512435
Limpopo	0.495349
La Plata	0.482797
Baja California	0.476986
Shebelli - Juba	0.441418
Japan	0.413602
Spain - Portugal, Atlantic Coast	0.387726
Lake Balkash	0.368759
Gulf of Thailand Coast	0.359919
St Lawrence	0.354085
Caspian Sea Coast	0.344031
Mahandi	0.343285
Italy, West Coast	0.340053
Rift Valley	0.315785
Orange	0.285736
Mediterranean Sea Islands	0.284291
Caribbean	0.278006
Salinas Grandes	0.272029
Rio Balsas	0.2682
Yasai	0.250742
Zambezi	0.249968
Negro	0.226751
Southern Central America	0.207599
Po	0.197005
Italy, East Coast	0.196863
Sri Lanka	0.192334
New Zealand	0.185394
Australia, East Coast	0.174084
Africa, Indian Ocean Coast	0.164885
Uruguay - Brazil, South Atlantic Coast	0.164742
East Brazil, South Atlantic Coast	0.156009
Orinoco	0.128529
Sao Francisco	0.127252
Africa, East Central Coast	0.125537
Mar Chiquita	0.118762
Pacific Central Coast	0.118088
United States, North Atlantic Coast	0.104548
Africa, Red Sea - Gulf of Aden Coast	0.102915
France, West Coast	0.102107
Xun Jiang	0.0909794
Ural	0.0895102
Colombia - Ecuador, Pacific Coast	0.0886508
Salween	0.0794092
Ob	0.0773553
Danube	0.0736114
Africa, West Coast	0.0734883
Madasgacar	0.0692022
Australia, South Coast	0.0690715
Volta	0.0675827
Bay of Bengal, North East Coast	0.0656546
Amazon	0.0633575
South Argentina, South Atlantic Coast	0.0626748
La Puna Region	0.0626642
Sittang	0.0616091
South China Sea Coast	0.0547584
Don	0.0492508
Gironde	0.0491576
Black Sea, North Coast	0.0453529
Sinai Peninsula	0.0433545
Dnieper	0.0408474
Australia, Interior	0.0379897
Yucatán Peninsula	0.0337045
Peninsula Malaysia	0.033277
Papaloapan	0.0323103
North Gulf	0.031609
Australia, West Coast	0.0306733
North Argentina, South Atlantic Coast	0.0277387
Loire	0.0257113
Sweden	0.0216092
Rhine	0.0215988
France, South Coast	0.0214285
Pampas Region	0.0158236
Seine	0.0143974
Tiber	0.0139664
Yenisey	0.0139191
Australia, North Coast	0.0136449
Pacific and Arctic Coast	0.0132703
Wisla	0.0125833
Senegal	0.010822
Congo	0.00887894
Scandinavia, North Coast	0.00875351
Sumatra	0.00870035
India West Coast	0.00764076
Tasmania	0.00644099
Magdalena	0.0062563
Atlantic Ocean Seaboard	0.00576005
Mackenzie	0.00491184
Africa, South Interior	0.00463232
Grijalva - Usumacinta	0.00410528
Brahamani	0.00357115
Tocantins	0.00329304
Parnaiba	0.00304925
Central Patagonia Highlands	0.00271099
Siberia, West Coast	0.00257502
Oder	0.00247217
Finland	0.00224439
Lena	0.00203847
Dniester	0.00183669
Neva	0.00173762
Isthmus of Tehuantepec	0.00140588
Scheldt	0.0013727
Northwest Territories	0.00111178
Namibia, Coast	0.000857657
Sulawesi	0.000720106
Angola, Coast	0.00068255
Russia, Barents Sea Coast	0.000676912
Gulf of Guinea	0.000383255
England and Wales	0.00037599
Russia, South East Coast	0.000168739
Siberia, North Coast	0.000134063
Plateau of Tibet Interior	7.72805e-05
Kara Sea Coast	4.79774e-05
Hudson Bay Coast	4.79234e-05
Arctic Ocean Islands	2.13568e-05
Poland Coast	1.94881e-05
Iceland	1.2879e-05
Neman	0
Rhône	0
Papua New Guinea Coast	0
Taiwan	0
Andaman - Nicobar Islands	0
Churchill	0
North Brazil, South Atlantic Coast	0
Fraser	0
North Borneo Coast	0
Palau and East Indonesia	0
Sepik	0
Elbe	0
Daugava	0
Hainan	0
Narva	0
St John	0
South Pacific Islands	0
Maas	0
Northern Dvina	0
Baltic Sea Coast	0
Ireland	0
Denmark - Germany Coast	0
Irian Jaya Coast	0
Kalimantan	0
Scotland	0
Northeast South America, South Atlantic Coast	0
Fly	0
Solomon Islands	0
Ems - Weser	0
Micronesia	NaN
Wake - Marshall Islands	NaN
Kiribati - Nauru	NaN
North Marina Islands and Guam	NaN
Tuvalu	NaN
Global	456.723

## Sheet: Figure 4b
Basin (unit km3 per year)	Baseline	Multimodel_average_15	Change_15
Ganges - Bramaputra	56.0791	61.7004	5.62137
Sabarmati	52.5829	51.2134	-1.36946
Tigris - Euphrates	34.1029	35.0723	0.969439
Indus	28.7093	30.191	1.48167
Nile	22.2199	21.6046	-0.61528
Mississippi - Missouri	17.1289	19.5744	2.44556
Caspian Sea, East Coast	16.6089	16.4919	-0.117043
Central Iran	14.3098	14.502	0.192144
Amu Darya	14.1702	14.1143	-0.0558908
Columbia and Northwestern United States	13.2435	12.5704	-0.673077
California	12.8051	12.8756	0.0704769
Arabian Peninsula	11.9481	11.4957	-0.452388
Krishna	10.9132	12.1608	1.2476
Syr Darya	9.92258	9.9444	0.0218187
Ziya He, Interior	8.45733	8.60762	0.150289
Caspian Sea, South West Coast	7.73597	8.31908	0.583112
Godavari	5.33958	7.81132	2.47174
Mediterranean Sea, East Coast	5.2668	5.84663	0.579826
China Coast	5.2051	7.23993	2.03482
Mexico, Northwest Coast	4.81098	4.359	-0.451984
Huang He	4.69203	4.93249	0.240462
Mekong	4.36697	4.12565	-0.241319
North America, Colorado	3.80334	3.48845	-0.314894
Persian Gulf Coast	3.3671	3.30786	-0.0592437
South Chile, Pacific Coast	3.25335	3.34362	0.0902671
North Chile, Pacific Coast	3.24188	3.27706	0.035185
Africa, North West Coast	3.05341	3.75921	0.705796
Mediterranean South Coast	2.71869	3.1633	0.44461
Gulf Coast	2.60635	3.33857	0.73222
Helmand	2.59276	2.57328	-0.019474
Philippines	2.43636	2.0416	-0.394755
Great Basin	2.14704	1.91054	-0.236502
Red Sea, East Coast	2.11162	2.42691	0.315282
Gobi Interior	2.10036	2.19766	0.0973003
Eastern Jordan - Syria	2.07549	2.08996	0.0144668
Tarim Interior	2.05602	2.40332	0.347297
Bo Hai - Korean Bay, North Coast	2.03188	2.28246	0.250582
Java - Timor	1.9241	1.95769	0.0335835
Rio Grande - Bravo	1.79413	1.65312	-0.141007
Guadalquivir	1.67797	2.08921	0.411233
South America, Colorado	1.64301	1.70042	0.0574115
Adriatic Sea - Greece - Black Sea Coast	1.63013	2.06289	0.432767
Cauvery	1.5126	2.00547	0.492868
Black Sea, South Coast	1.5056	1.85182	0.346224
Spain, South and East Coast	1.50482	2.06584	0.561019
Narmada	1.46677	2.02423	0.557463
Viet Nam, Coast	1.36423	1.20384	-0.160389
Rio Lerma	1.35453	1.2714	-0.0831244
Yangtze	1.32083	2.01335	0.692523
Niger	1.25129	1.02642	-0.224868
Pennar	1.18681	1.46986	0.28305
Tapti	1.18173	1.61375	0.432018
India East Coast	1.1359	2.68158	1.54568
Mexico, Interior	1.13552	0.969005	-0.166512
Amur	1.11257	1.31372	0.201151
Guadiana	1.09006	1.25123	0.161167
Peru, Pacific Coast	0.976629	0.954539	-0.0220901
Mahi	0.960664	1.33055	0.369886
Lake Chad	0.937836	0.559916	-0.37792
Hong (Red River)	0.93391	1.05131	0.117403
Chao Phraya	0.816556	0.873312	0.0567562
Douro	0.79744	1.09118	0.293735
Farahrud	0.793596	0.774911	-0.018685
Ebro	0.789199	0.932684	0.143485
Hamun-i-Mashkel	0.773575	0.753957	-0.0196182
Arabian Sea Coast	0.725577	0.729866	0.00428855
Murray - Darling	0.709038	1.13347	0.424433
Tagus	0.703244	0.750434	0.0471902
India South Coast	0.702742	1.2685	0.565757
Rio Verde	0.695973	0.714201	0.0182285
Irrawaddy	0.692992	0.762703	0.0697111
South Africa, West Coast	0.676309	0.662236	-0.014073
Gulf of Mexico, North Atlantic Coast	0.657133	0.918819	0.261686
Dead Sea	0.637798	0.643247	0.00544836
Saskatchewan - Nelson	0.631786	0.600845	-0.0309407
Caribbean Coast	0.62141	0.635941	0.0145318
South Africa, South Coast	0.619686	0.658003	0.0383169
Africa, North Interior	0.598294	0.749391	0.151097
India North East Coast	0.527453	0.534256	0.00680281
North and South Korea	0.514745	0.737908	0.223163
Volga	0.512435	0.526337	0.0139019
Limpopo	0.495349	0.61146	0.116111
La Plata	0.482797	0.637883	0.155086
Baja California	0.476986	0.454597	-0.0223896
Shebelli - Juba	0.441418	0.411939	-0.0294791
Japan	0.413602	0.6094	0.195798
Spain - Portugal, Atlantic Coast	0.387726	0.445014	0.0572879
Lake Balkash	0.368759	0.427264	0.0585051
Gulf of Thailand Coast	0.359919	0.264604	-0.095315
St Lawrence	0.354085	0.385709	0.0316243
Caspian Sea Coast	0.344031	0.326483	-0.017548
Mahandi	0.343285	0.402537	0.0592522
Italy, West Coast	0.340053	0.458141	0.118089
Rift Valley	0.315785	0.25797	-0.0578148
Orange	0.285736	0.44593	0.160194
Mediterranean Sea Islands	0.284291	0.429255	0.144963
Caribbean	0.278006	0.477687	0.199681
Salinas Grandes	0.272029	0.305941	0.0339116
Rio Balsas	0.2682	0.284278	0.0160775
Yasai	0.250742	0.245232	-0.00551022
Zambezi	0.249968	0.338476	0.0885081
Negro	0.226751	0.230668	0.00391626
Southern Central America	0.207599	0.265119	0.0575203
Po	0.197005	0.225698	0.0286929
Italy, East Coast	0.196863	0.332554	0.135691
Sri Lanka	0.192334	0.328364	0.13603
New Zealand	0.185394	0.192566	0.00717212
Australia, East Coast	0.174084	0.221192	0.0471082
Africa, Indian Ocean Coast	0.164885	0.19097	0.0260847
Uruguay - Brazil, South Atlantic Coast	0.164742	0.176371	0.0116293
East Brazil, South Atlantic Coast	0.156009	0.154479	-0.00153032
Orinoco	0.128529	0.150805	0.0222763
Sao Francisco	0.127252	0.126851	-0.000400926
Africa, East Central Coast	0.125537	0.129476	0.00393874
Mar Chiquita	0.118762	0.17861	0.0598475
Pacific Central Coast	0.118088	0.0910324	-0.0270556
United States, North Atlantic Coast	0.104548	0.147583	0.0430345
Africa, Red Sea - Gulf of Aden Coast	0.102915	0.0833819	-0.0195331
France, West Coast	0.102107	0.148125	0.0460181
Xun Jiang	0.0909794	0.145856	0.0548765
Ural	0.0895102	0.0933953	0.0038851
Colombia - Ecuador, Pacific Coast	0.0886508	0.110711	0.0220601
Salween	0.0794092	0.0913798	0.0119707
Ob	0.0773553	0.116619	0.0392641
Danube	0.0736114	0.1682	0.0945889
Africa, West Coast	0.0734883	0.0898088	0.0163205
Madasgacar	0.0692022	0.189571	0.120369
Australia, South Coast	0.0690715	0.0564861	-0.0125854
Volta	0.0675827	0.0725699	0.00498717
Bay of Bengal, North East Coast	0.0656546	0.0692385	0.00358394
Amazon	0.0633575	0.104069	0.0407119
South Argentina, South Atlantic Coast	0.0626748	0.0588231	-0.00385166
La Puna Region	0.0626642	0.0558983	-0.0067659
Sittang	0.0616091	0.0639435	0.00233438
South China Sea Coast	0.0547584	0.0833152	0.0285568
Don	0.0492508	0.0494752	0.000224402
Gironde	0.0491576	0.0555976	0.00644005
Black Sea, North Coast	0.0453529	0.0917595	0.0464066
Sinai Peninsula	0.0433545	0.0425443	-0.000810285
Dnieper	0.0408474	0.0652878	0.0244404
Australia, Interior	0.0379897	0.0290731	-0.0089166
Yucatán Peninsula	0.0337045	0.0573256	0.023621
Peninsula Malaysia	0.033277	0.0499413	0.0166643
Papaloapan	0.0323103	0.0419659	0.00965555
North Gulf	0.031609	0.0460954	0.0144865
Australia, West Coast	0.0306733	0.031293	0.000619705
North Argentina, South Atlantic Coast	0.0277387	0.0587155	0.0309767
Loire	0.0257113	0.0736178	0.0479065
Sweden	0.0216092	0.0316093	0.01
Rhine	0.0215988	0.0303313	0.0087325
France, South Coast	0.0214285	0.0235373	0.00210883
Pampas Region	0.0158236	0.0205191	0.00469546
Seine	0.0143974	0.0241381	0.00974066
Tiber	0.0139664	0.0310735	0.0171071
Yenisey	0.0139191	0.0135669	-0.000352218
Australia, North Coast	0.0136449	0.0256862	0.0120413
Pacific and Arctic Coast	0.0132703	0.0130282	-0.00024206
Wisla	0.0125833	0.0145049	0.0019216
Senegal	0.010822	0.0164294	0.00560739
Congo	0.00887894	0.0092457	0.000366755
Scandinavia, North Coast	0.00875351	0.0107971	0.00204356
Sumatra	0.00870035	0.0347473	0.026047
India West Coast	0.00764076	0.0264285	0.0187878
Tasmania	0.00644099	0.00456859	-0.0018724
Magdalena	0.0062563	0.00534863	-0.00090767
Atlantic Ocean Seaboard	0.00576005	0.0145836	0.00882358
Mackenzie	0.00491184	0.00429839	-0.000613458
Africa, South Interior	0.00463232	0.00718306	0.00255074
Grijalva - Usumacinta	0.00410528	0.0063042	0.00219892
Brahamani	0.00357115	0.0137809	0.0102098
Tocantins	0.00329304	0.00479536	0.00150232
Parnaiba	0.00304925	0.00113616	-0.00191309
Central Patagonia Highlands	0.00271099	0.00224838	-0.000462608
Siberia, West Coast	0.00257502	0.00118762	-0.0013874
Oder	0.00247217	0.00865553	0.00618335
Finland	0.00224439	0.0120842	0.00983985
Lena	0.00203847	0.000754017	-0.00128446
Dniester	0.00183669	0.0153768	0.0135402
Neva	0.00173762	0.00276574	0.00102812
Isthmus of Tehuantepec	0.00140588	0.00700507	0.00559919
Scheldt	0.0013727	0.00209278	0.000720075
Northwest Territories	0.00111178	0.000837354	-0.000274428
Namibia, Coast	0.000857657	0.000842763	-1.48938e-05
Sulawesi	0.000720106	0.023392	0.0226719
Angola, Coast	0.00068255	0.000802525	0.000119975
Russia, Barents Sea Coast	0.000676912	0.000955822	0.00027891
Gulf of Guinea	0.000383255	0.000742405	0.00035915
England and Wales	0.00037599	0.0031223	0.00274631
Russia, South East Coast	0.000168739	0.0175525	0.0173838
Siberia, North Coast	0.000134063	2.75164e-05	-0.000106547
Plateau of Tibet Interior	7.72805e-05	8.17832e-05	4.5027e-06
Kara Sea Coast	4.79774e-05	6.15959e-05	1.36185e-05
Hudson Bay Coast	4.79234e-05	4.23748e-05	-5.54855e-06
Arctic Ocean Islands	2.13568e-05	1.68688e-06	-1.967e-05
Poland Coast	1.94881e-05	0.00187951	0.00186002
Iceland	1.2879e-05	0.000179997	0.000167118
Neman	0	0.00150158	0.00150158
Rhône	0	0.00503944	0.00503944
Papua New Guinea Coast	0	4.48933e-05	4.48933e-05
Taiwan	0	0.00327334	0.00327334
Andaman - Nicobar Islands	0	0.000126728	0.000126728
Churchill	0	1.12336e-06	1.12336e-06
North Brazil, South Atlantic Coast	0	0.000254035	0.000254035
Fraser	0	0.000248342	0.000248342
North Borneo Coast	0	3.38922e-05	3.38922e-05
Palau and East Indonesia	0	0.00419851	0.00419851
Sepik	0	0	0
Elbe	0	0.00274299	0.00274299
Daugava	0	0.00051349	0.00051349
Hainan	0	0	0
Narva	0	0.000165306	0.000165306
St John	0	0.000212185	0.000212185
South Pacific Islands	0	0.000296986	0.000296986
Maas	0	0.000104675	0.000104675
Northern Dvina	0	0.00159863	0.00159863
Baltic Sea Coast	0	0.000996076	0.000996076
Ireland	0	0.000185485	0.000185485
Denmark - Germany Coast	0	0.0068995	0.0068995
Irian Jaya Coast	0	0.000331628	0.000331628
Kalimantan	0	0.000209372	0.000209372
Scotland	0	0	0
Northeast South America, South Atlantic Coast	0	0.00196345	0.00196345
Fly	0	0	0
Solomon Islands	0	0	0
Ems - Weser	0	0.00503529	0.00503529
Micronesia	NaN	NaN	NaN
Wake - Marshall Islands	NaN	NaN	NaN
Kiribati - Nauru	NaN	NaN	NaN
North Marina Islands and Guam	NaN	NaN	NaN
Tuvalu	NaN	NaN	NaN
Global	456.723	483.313	26.5898

[truncated: 4 more sheets: Figure 4c, Figure 4d, Figure 4e, Figure 5]
